# Supplementary material for: Amorphous silicon-carbide photonics for ultrasound imaging
Source: Commun Phys. 2025 Dec 18;9(1):25. doi: 10.1038/s42005-025-02456-9 (PMC12819153; doi:10.1038/s42005-025-02456-9)
Supplement: Supplementary file 4 — Supplementary Data [file 42005_2025_2456_MOESM4_ESM.xlsx]

## Sheet: Fig1
Figure 1c
X (um)	Y (um)	|E| (a.u)
-1	-1.38	4.76945e-05
-0.979798	-1.38	5.03758e-05
-0.959596	-1.38	5.31649e-05
-0.939394	-1.38	5.60546e-05
-0.919192	-1.38	5.90465e-05
-0.89899	-1.38	6.21441e-05
-0.878788	-1.38	6.53404e-05
-0.858586	-1.38	6.86327e-05
-0.838384	-1.38	7.2025e-05
-0.818182	-1.38	7.55123e-05
-0.79798	-1.38	7.90839e-05
-0.777778	-1.38	8.27462e-05
-0.757576	-1.38	8.64916e-05
-0.737374	-1.38	9.03085e-05
-0.717172	-1.38	9.42052e-05
-0.69697	-1.38	9.81686e-05
-0.676768	-1.38	0.000102189
-0.656566	-1.38	0.000106261
-0.636364	-1.38	0.000110374
-0.616162	-1.38	0.000114531
-0.59596	-1.38	0.000118713
-0.575758	-1.38	0.000122912
-0.555556	-1.38	0.000127126
-0.535354	-1.38	0.000131339
-0.515152	-1.38	0.000135537
-0.494949	-1.38	0.000139716
-0.474747	-1.38	0.00014386
-0.454545	-1.38	0.000147954
-0.434343	-1.38	0.000151996
-0.414141	-1.38	0.000155973
-0.393939	-1.38	0.00015987
-0.373737	-1.38	0.000163667
-0.353535	-1.38	0.000167359
-0.333333	-1.38	0.000170935
-0.313131	-1.38	0.000174384
-0.292929	-1.38	0.000177695
-0.272727	-1.38	0.000180851
-0.252525	-1.38	0.000183843
-0.232323	-1.38	0.000186657
-0.212121	-1.38	0.000189295
-0.191919	-1.38	0.000191742
-0.171717	-1.38	0.000193976
-0.151515	-1.38	0.000195997
-0.131313	-1.38	0.000197803
-0.111111	-1.38	0.000199385
-0.0909091	-1.38	0.000200731
-0.0707071	-1.38	0.000201839
-0.0505051	-1.38	0.000202711
-0.030303	-1.38	0.000203334
-0.010101	-1.38	0.000203707
0.010101	-1.38	0.000203835
0.030303	-1.38	0.000203712
0.0505051	-1.38	0.000203334
0.0707071	-1.38	0.000202706
0.0909091	-1.38	0.00020184
0.111111	-1.38	0.000200731
0.131313	-1.38	0.000199387
0.151515	-1.38	0.000197808
0.171717	-1.38	0.000196001
0.191919	-1.38	0.000193971
0.212121	-1.38	0.000191733
0.232323	-1.38	0.000189297
0.252525	-1.38	0.00018666
0.272727	-1.38	0.000183842
0.292929	-1.38	0.000180849
0.313131	-1.38	0.000177689
0.333333	-1.38	0.000174383
0.353535	-1.38	0.000170938
0.373737	-1.38	0.00016736
0.393939	-1.38	0.000163662
0.414141	-1.38	0.000159864
0.434343	-1.38	0.000155972
0.454545	-1.38	0.000151998
0.474747	-1.38	0.000147954
0.494949	-1.38	0.000143859
0.515152	-1.38	0.000139719
0.535354	-1.38	0.000135537
0.555556	-1.38	0.000131339
0.575758	-1.38	0.000127129
0.59596	-1.38	0.000122914
0.616162	-1.38	0.000118712
0.636364	-1.38	0.00011453
0.656566	-1.38	0.000110378
0.676768	-1.38	0.000106263
0.69697	-1.38	0.000102187
0.717172	-1.38	9.81644e-05
0.737374	-1.38	9.42033e-05
0.757576	-1.38	9.03079e-05
0.777778	-1.38	8.64856e-05
0.79798	-1.38	8.27452e-05
0.818182	-1.38	7.90856e-05
0.838384	-1.38	7.55059e-05
0.858586	-1.38	7.20218e-05
0.878788	-1.38	6.86375e-05
0.89899	-1.38	6.53441e-05
0.919192	-1.38	6.21432e-05
0.939394	-1.38	5.90433e-05
0.959596	-1.38	5.60546e-05
0.979798	-1.38	5.31643e-05
1	-1.38	5.03721e-05
-1	-1.35985	5.26137e-05
-0.979798	-1.35985	5.56065e-05
-0.959596	-1.35985	5.87143e-05
-0.939394	-1.35985	6.19403e-05
-0.919192	-1.35985	6.52781e-05
-0.89899	-1.35985	6.87324e-05
-0.878788	-1.35985	7.23045e-05
-0.858586	-1.35985	7.59844e-05
-0.838384	-1.35985	7.97729e-05
-0.818182	-1.35985	8.36688e-05
-0.79798	-1.35985	8.76717e-05
-0.777778	-1.35985	9.17772e-05
-0.757576	-1.35985	9.59736e-05
-0.737374	-1.35985	0.00010026
-0.717172	-1.35985	0.000104631
-0.69697	-1.35985	0.000109072
-0.676768	-1.35985	0.000113582
-0.656566	-1.35985	0.000118159
-0.636364	-1.35985	0.000122785
-0.616162	-1.35985	0.000127452
-0.59596	-1.35985	0.000132162
-0.575758	-1.35985	0.000136887
-0.555556	-1.35985	0.000141626
-0.535354	-1.35985	0.000146369
-0.515152	-1.35985	0.000151097
-0.494949	-1.35985	0.000155805
-0.474747	-1.35985	0.000160472
-0.454545	-1.35985	0.000165097
-0.434343	-1.35985	0.000169656
-0.414141	-1.35985	0.000174136
-0.393939	-1.35985	0.000178533
-0.373737	-1.35985	0.000182823
-0.353535	-1.35985	0.000186994
-0.333333	-1.35985	0.000191033
-0.313131	-1.35985	0.000194931
-0.292929	-1.35985	0.00019867
-0.272727	-1.35985	0.000202235
-0.252525	-1.35985	0.000205621
-0.232323	-1.35985	0.000208811
-0.212121	-1.35985	0.000211791
-0.191919	-1.35985	0.000214551
-0.171717	-1.35985	0.000217085
-0.151515	-1.35985	0.000219382
-0.131313	-1.35985	0.000221423
-0.111111	-1.35985	0.000223212
-0.0909091	-1.35985	0.00022474
-0.0707071	-1.35985	0.000225991
-0.0505051	-1.35985	0.000226976
-0.030303	-1.35985	0.000227683
-0.010101	-1.35985	0.000228103
0.010101	-1.35985	0.000228244
0.030303	-1.35985	0.000228102
0.0505051	-1.35985	0.000227681
0.0707071	-1.35985	0.000226976
0.0909091	-1.35985	0.000225992
0.111111	-1.35985	0.000224734
0.131313	-1.35985	0.000223205
0.151515	-1.35985	0.000221418
0.171717	-1.35985	0.000219378
0.191919	-1.35985	0.000217087
0.212121	-1.35985	0.000214555
0.232323	-1.35985	0.000211792
0.252525	-1.35985	0.000208814
0.272727	-1.35985	0.000205627
0.292929	-1.35985	0.000202242
0.313131	-1.35985	0.000198674
0.333333	-1.35985	0.000194929
0.353535	-1.35985	0.000191036
0.373737	-1.35985	0.000186997
0.393939	-1.35985	0.000182824
0.414141	-1.35985	0.000178533
0.434343	-1.35985	0.000174135
0.454545	-1.35985	0.000169651
0.474747	-1.35985	0.000165094
0.494949	-1.35985	0.000160474
0.515152	-1.35985	0.000155802
0.535354	-1.35985	0.000151091
0.555556	-1.35985	0.000146365
0.575758	-1.35985	0.000141631
0.59596	-1.35985	0.000136888
0.616162	-1.35985	0.000132154
0.636364	-1.35985	0.000127451
0.656566	-1.35985	0.000122781
0.676768	-1.35985	0.000118156
0.69697	-1.35985	0.00011358
0.717172	-1.35985	0.000109072
0.737374	-1.35985	0.000104626
0.757576	-1.35985	0.000100254
0.777778	-1.35985	9.5974e-05
0.79798	-1.35985	9.17773e-05
0.818182	-1.35985	8.7674e-05
0.838384	-1.35985	8.36736e-05
0.858586	-1.35985	7.97726e-05
0.878788	-1.35985	7.59793e-05
0.89899	-1.35985	7.23003e-05
0.919192	-1.35985	6.87295e-05
0.939394	-1.35985	6.52765e-05
0.959596	-1.35985	6.19383e-05
0.979798	-1.35985	5.87097e-05
1	-1.35985	5.56032e-05
-1	-1.33971	5.80337e-05
-0.979798	-1.33971	6.13636e-05
-0.959596	-1.33971	6.48285e-05
-0.939394	-1.33971	6.84195e-05
-0.919192	-1.33971	7.21441e-05
-0.89899	-1.33971	7.60002e-05
-0.878788	-1.33971	7.99859e-05
-0.858586	-1.33971	8.41039e-05
-0.838384	-1.33971	8.83455e-05
-0.818182	-1.33971	9.27069e-05
-0.79798	-1.33971	9.71875e-05
-0.777778	-1.33971	0.000101779
-0.757576	-1.33971	0.00010648
-0.737374	-1.33971	0.000111285
-0.717172	-1.33971	0.000116184
-0.69697	-1.33971	0.000121171
-0.676768	-1.33971	0.000126234
-0.656566	-1.33971	0.000131373
-0.636364	-1.33971	0.000136577
-0.616162	-1.33971	0.000141825
-0.59596	-1.33971	0.000147115
-0.575758	-1.33971	0.000152437
-0.555556	-1.33971	0.00015777
-0.535354	-1.33971	0.000163103
-0.515152	-1.33971	0.000168434
-0.494949	-1.33971	0.000173739
-0.474747	-1.33971	0.000179003
-0.454545	-1.33971	0.000184217
-0.434343	-1.33971	0.000189361
-0.414141	-1.33971	0.000194417
-0.393939	-1.33971	0.000199375
-0.373737	-1.33971	0.00020422
-0.353535	-1.33971	0.000208933
-0.333333	-1.33971	0.000213502
-0.313131	-1.33971	0.000217911
-0.292929	-1.33971	0.000222137
-0.272727	-1.33971	0.000226171
-0.252525	-1.33971	0.000230001
-0.232323	-1.33971	0.000233606
-0.212121	-1.33971	0.000236977
-0.191919	-1.33971	0.000240096
-0.171717	-1.33971	0.000242958
-0.151515	-1.33971	0.000245555
-0.131313	-1.33971	0.000247869
-0.111111	-1.33971	0.000249897
-0.0909091	-1.33971	0.000251628
-0.0707071	-1.33971	0.000253048
-0.0505051	-1.33971	0.000254156
-0.030303	-1.33971	0.000254955
-0.010101	-1.33971	0.000255438
0.010101	-1.33971	0.0002556
0.030303	-1.33971	0.000255438
0.0505051	-1.33971	0.000254954
0.0707071	-1.33971	0.000254156
0.0909091	-1.33971	0.000253047
0.111111	-1.33971	0.000251622
0.131313	-1.33971	0.000249893
0.151515	-1.33971	0.00024787
0.171717	-1.33971	0.000245559
0.191919	-1.33971	0.000242966
0.212121	-1.33971	0.0002401
0.232323	-1.33971	0.000236973
0.252525	-1.33971	0.0002336
0.272727	-1.33971	0.000229992
0.292929	-1.33971	0.000226166
0.313131	-1.33971	0.000222131
0.333333	-1.33971	0.0002179
0.353535	-1.33971	0.0002135
0.373737	-1.33971	0.000208937
0.393939	-1.33971	0.000204221
0.414141	-1.33971	0.000199377
0.434343	-1.33971	0.00019442
0.454545	-1.33971	0.000189356
0.474747	-1.33971	0.00018421
0.494949	-1.33971	0.000179
0.515152	-1.33971	0.000173738
0.535354	-1.33971	0.000168433
0.555556	-1.33971	0.000163105
0.575758	-1.33971	0.000157767
0.59596	-1.33971	0.000152431
0.616162	-1.33971	0.00014711
0.636364	-1.33971	0.000141825
0.656566	-1.33971	0.000136572
0.676768	-1.33971	0.00013137
0.69697	-1.33971	0.000126231
0.717172	-1.33971	0.00012117
0.737374	-1.33971	0.000116185
0.757576	-1.33971	0.000111279
0.777778	-1.33971	0.000106478
0.79798	-1.33971	0.000101777
0.818182	-1.33971	9.71816e-05
0.838384	-1.33971	9.27021e-05
0.858586	-1.33971	8.83431e-05
0.878788	-1.33971	8.41029e-05
0.89899	-1.33971	7.99861e-05
0.919192	-1.33971	7.59999e-05
0.939394	-1.33971	7.21447e-05
0.959596	-1.33971	6.84173e-05
0.979798	-1.33971	6.48215e-05
1	-1.33971	6.1362e-05
-1	-1.31956	6.3989e-05
-0.979798	-1.31956	6.76982e-05
-0.959596	-1.31956	7.15553e-05
-0.939394	-1.31956	7.55605e-05
-0.919192	-1.31956	7.97184e-05
-0.89899	-1.31956	8.40252e-05
-0.878788	-1.31956	8.84794e-05
-0.858586	-1.31956	9.30757e-05
-0.838384	-1.31956	9.78164e-05
-0.818182	-1.31956	0.000102699
-0.79798	-1.31956	0.000107715
-0.777778	-1.31956	0.000112857
-0.757576	-1.31956	0.00011812
-0.737374	-1.31956	0.000123504
-0.717172	-1.31956	0.000128999
-0.69697	-1.31956	0.000134599
-0.676768	-1.31956	0.000140284
-0.656566	-1.31956	0.000146052
-0.636364	-1.31956	0.000151897
-0.616162	-1.31956	0.000157801
-0.59596	-1.31956	0.000163748
-0.575758	-1.31956	0.000169739
-0.555556	-1.31956	0.000175747
-0.535354	-1.31956	0.000181757
-0.515152	-1.31956	0.000187754
-0.494949	-1.31956	0.000193729
-0.474747	-1.31956	0.00019967
-0.454545	-1.31956	0.00020555
-0.434343	-1.31956	0.000211349
-0.414141	-1.31956	0.000217056
-0.393939	-1.31956	0.000222654
-0.373737	-1.31956	0.000228125
-0.353535	-1.31956	0.000233453
-0.333333	-1.31956	0.000238617
-0.313131	-1.31956	0.000243595
-0.292929	-1.31956	0.00024837
-0.272727	-1.31956	0.000252933
-0.252525	-1.31956	0.000257263
-0.232323	-1.31956	0.000261339
-0.212121	-1.31956	0.000265155
-0.191919	-1.31956	0.000268693
-0.171717	-1.31956	0.000271939
-0.151515	-1.31956	0.000274873
-0.131313	-1.31956	0.000277488
-0.111111	-1.31956	0.000279782
-0.0909091	-1.31956	0.000281739
-0.0707071	-1.31956	0.000283354
-0.0505051	-1.31956	0.000284614
-0.030303	-1.31956	0.000285515
-0.010101	-1.31956	0.000286063
0.010101	-1.31956	0.000286244
0.030303	-1.31956	0.00028606
0.0505051	-1.31956	0.000285516
0.0707071	-1.31956	0.000284615
0.0909091	-1.31956	0.000283356
0.111111	-1.31956	0.000281745
0.131313	-1.31956	0.000279788
0.151515	-1.31956	0.000277491
0.171717	-1.31956	0.00027487
0.191919	-1.31956	0.000271933
0.212121	-1.31956	0.00026869
0.232323	-1.31956	0.000265154
0.252525	-1.31956	0.000261339
0.272727	-1.31956	0.000257259
0.292929	-1.31956	0.00025293
0.313131	-1.31956	0.000248372
0.333333	-1.31956	0.000243594
0.353535	-1.31956	0.000238611
0.373737	-1.31956	0.00023345
0.393939	-1.31956	0.000228128
0.414141	-1.31956	0.000222658
0.434343	-1.31956	0.000217057
0.454545	-1.31956	0.000211347
0.474747	-1.31956	0.000205544
0.494949	-1.31956	0.000199667
0.515152	-1.31956	0.000193729
0.535354	-1.31956	0.000187749
0.555556	-1.31956	0.000181749
0.575758	-1.31956	0.00017574
0.59596	-1.31956	0.000169734
0.616162	-1.31956	0.000163747
0.636364	-1.31956	0.000157802
0.656566	-1.31956	0.0001519
0.676768	-1.31956	0.000146056
0.69697	-1.31956	0.000140288
0.717172	-1.31956	0.000134601
0.737374	-1.31956	0.000128999
0.757576	-1.31956	0.000123504
0.777778	-1.31956	0.000118121
0.79798	-1.31956	0.00011285
0.818182	-1.31956	0.000107706
0.838384	-1.31956	0.000102692
0.858586	-1.31956	9.78133e-05
0.878788	-1.31956	9.30767e-05
0.89899	-1.31956	8.84772e-05
0.919192	-1.31956	8.40252e-05
0.939394	-1.31956	7.97214e-05
0.959596	-1.31956	7.55604e-05
0.979798	-1.31956	7.15501e-05
1	-1.31956	6.7696e-05
-1	-1.29942	7.05452e-05
-0.979798	-1.29942	7.46703e-05
-0.959596	-1.29942	7.89699e-05
-0.939394	-1.29942	8.34356e-05
-0.919192	-1.29942	8.80726e-05
-0.89899	-1.29942	9.28791e-05
-0.878788	-1.29942	9.7848e-05
-0.858586	-1.29942	0.000102984
-0.838384	-1.29942	0.000108287
-0.818182	-1.29942	0.000113743
-0.79798	-1.29942	0.000119353
-0.777778	-1.29942	0.000125116
-0.757576	-1.29942	0.000131016
-0.737374	-1.29942	0.000137052
-0.717172	-1.29942	0.000143217
-0.69697	-1.29942	0.000149496
-0.676768	-1.29942	0.000155877
-0.656566	-1.29942	0.000162359
-0.636364	-1.29942	0.000168925
-0.616162	-1.29942	0.000175562
-0.59596	-1.29942	0.000182254
-0.575758	-1.29942	0.00018899
-0.555556	-1.29942	0.000195753
-0.535354	-1.29942	0.000202519
-0.515152	-1.29942	0.000209278
-0.494949	-1.29942	0.000216016
-0.474747	-1.29942	0.000222712
-0.454545	-1.29942	0.000229343
-0.434343	-1.29942	0.000235892
-0.414141	-1.29942	0.000242336
-0.393939	-1.29942	0.000248658
-0.373737	-1.29942	0.000254838
-0.353535	-1.29942	0.000260853
-0.333333	-1.29942	0.000266682
-0.313131	-1.29942	0.000272306
-0.292929	-1.29942	0.000277714
-0.272727	-1.29942	0.000282875
-0.252525	-1.29942	0.000287765
-0.232323	-1.29942	0.000292384
-0.212121	-1.29942	0.000296705
-0.191919	-1.29942	0.000300704
-0.171717	-1.29942	0.000304377
-0.151515	-1.29942	0.000307706
-0.131313	-1.29942	0.000310672
-0.111111	-1.29942	0.000313271
-0.0909091	-1.29942	0.000315492
-0.0707071	-1.29942	0.000317316
-0.0505051	-1.29942	0.000318738
-0.030303	-1.29942	0.000319761
-0.010101	-1.29942	0.000320379
0.010101	-1.29942	0.000320584
0.030303	-1.29942	0.000320379
0.0505051	-1.29942	0.000319765
0.0707071	-1.29942	0.000318741
0.0909091	-1.29942	0.000317309
0.111111	-1.29942	0.000315485
0.131313	-1.29942	0.000313277
0.151515	-1.29942	0.000310679
0.171717	-1.29942	0.000307704
0.191919	-1.29942	0.000304375
0.212121	-1.29942	0.000300704
0.232323	-1.29942	0.000296703
0.252525	-1.29942	0.000292385
0.272727	-1.29942	0.000287769
0.292929	-1.29942	0.000282877
0.313131	-1.29942	0.000277715
0.333333	-1.29942	0.000272308
0.353535	-1.29942	0.000266678
0.373737	-1.29942	0.000260848
0.393939	-1.29942	0.000254834
0.414141	-1.29942	0.000248655
0.434343	-1.29942	0.000242333
0.454545	-1.29942	0.000235892
0.474747	-1.29942	0.00022935
0.494949	-1.29942	0.000222715
0.515152	-1.29942	0.000216015
0.535354	-1.29942	0.000209282
0.555556	-1.29942	0.000202525
0.575758	-1.29942	0.000195753
0.59596	-1.29942	0.000188994
0.616162	-1.29942	0.000182256
0.636364	-1.29942	0.000175558
0.656566	-1.29942	0.000168922
0.676768	-1.29942	0.000162362
0.69697	-1.29942	0.000155881
0.717172	-1.29942	0.000149491
0.737374	-1.29942	0.000143213
0.757576	-1.29942	0.000137055
0.777778	-1.29942	0.000131018
0.79798	-1.29942	0.000125114
0.818182	-1.29942	0.000119351
0.838384	-1.29942	0.000113743
0.858586	-1.29942	0.000108293
0.878788	-1.29942	0.000102988
0.89899	-1.29942	9.78476e-05
0.919192	-1.29942	9.28795e-05
0.939394	-1.29942	8.80725e-05
0.959596	-1.29942	8.34334e-05
0.979798	-1.29942	7.89673e-05
1	-1.29942	7.46699e-05
-1	-1.27927	7.77447e-05
-0.979798	-1.27927	8.23397e-05
-0.959596	-1.27927	8.71271e-05
-0.939394	-1.27927	9.21102e-05
-0.919192	-1.27927	9.72838e-05
-0.89899	-1.27927	0.000102644
-0.878788	-1.27927	0.000108193
-0.858586	-1.27927	0.000113932
-0.838384	-1.27927	0.000119858
-0.818182	-1.27927	0.000125963
-0.79798	-1.27927	0.000132244
-0.777778	-1.27927	0.000138691
-0.757576	-1.27927	0.000145302
-0.737374	-1.27927	0.000152069
-0.717172	-1.27927	0.000158977
-0.69697	-1.27927	0.000166023
-0.676768	-1.27927	0.000173191
-0.656566	-1.27927	0.000180466
-0.636364	-1.27927	0.00018785
-0.616162	-1.27927	0.000195311
-0.59596	-1.27927	0.000202837
-0.575758	-1.27927	0.000210419
-0.555556	-1.27927	0.000218029
-0.535354	-1.27927	0.000225652
-0.515152	-1.27927	0.000233271
-0.494949	-1.27927	0.000240866
-0.474747	-1.27927	0.000248413
-0.454545	-1.27927	0.000255891
-0.434343	-1.27927	0.000263274
-0.414141	-1.27927	0.00027055
-0.393939	-1.27927	0.000277692
-0.373737	-1.27927	0.00028467
-0.353535	-1.27927	0.000291465
-0.333333	-1.27927	0.000298055
-0.313131	-1.27927	0.000304423
-0.292929	-1.27927	0.000310531
-0.272727	-1.27927	0.000316366
-0.252525	-1.27927	0.000321907
-0.232323	-1.27927	0.000327128
-0.212121	-1.27927	0.000332018
-0.191919	-1.27927	0.000336552
-0.171717	-1.27927	0.000340713
-0.151515	-1.27927	0.000344476
-0.131313	-1.27927	0.000347836
-0.111111	-1.27927	0.000350782
-0.0909091	-1.27927	0.000353292
-0.0707071	-1.27927	0.00035536
-0.0505051	-1.27927	0.000356977
-0.030303	-1.27927	0.000358136
-0.010101	-1.27927	0.000358835
0.010101	-1.27927	0.000359071
0.030303	-1.27927	0.000358837
0.0505051	-1.27927	0.000358137
0.0707071	-1.27927	0.000356977
0.0909091	-1.27927	0.00035536
0.111111	-1.27927	0.000353289
0.131313	-1.27927	0.000350777
0.151515	-1.27927	0.000347835
0.171717	-1.27927	0.00034447
0.191919	-1.27927	0.000340702
0.212121	-1.27927	0.000336549
0.232323	-1.27927	0.000332017
0.252525	-1.27927	0.000327127
0.272727	-1.27927	0.000321904
0.292929	-1.27927	0.000316366
0.313131	-1.27927	0.000310532
0.333333	-1.27927	0.000304422
0.353535	-1.27927	0.000298064
0.373737	-1.27927	0.000291467
0.393939	-1.27927	0.000284666
0.414141	-1.27927	0.000277686
0.434343	-1.27927	0.000270546
0.454545	-1.27927	0.000263276
0.474747	-1.27927	0.000255888
0.494949	-1.27927	0.000248406
0.515152	-1.27927	0.000240863
0.535354	-1.27927	0.000233271
0.555556	-1.27927	0.000225647
0.575758	-1.27927	0.000218022
0.59596	-1.27927	0.000210416
0.616162	-1.27927	0.000202841
0.636364	-1.27927	0.000195311
0.656566	-1.27927	0.000187851
0.676768	-1.27927	0.000180473
0.69697	-1.27927	0.000173187
0.717172	-1.27927	0.000166016
0.737374	-1.27927	0.000158972
0.757576	-1.27927	0.000152065
0.777778	-1.27927	0.000145302
0.79798	-1.27927	0.000138688
0.818182	-1.27927	0.000132242
0.838384	-1.27927	0.000125961
0.858586	-1.27927	0.000119855
0.878788	-1.27927	0.00011393
0.89899	-1.27927	0.000108192
0.919192	-1.27927	0.000102642
0.939394	-1.27927	9.72746e-05
0.959596	-1.27927	9.21053e-05
0.979798	-1.27927	8.71302e-05
1	-1.27927	8.23414e-05
-1	-1.25912	8.56626e-05
-0.979798	-1.25912	9.07762e-05
-0.959596	-1.25912	9.61035e-05
-0.939394	-1.25912	0.000101652
-0.919192	-1.25912	0.00010742
-0.89899	-1.25912	0.000113401
-0.878788	-1.25912	0.000119599
-0.858586	-1.25912	0.000126011
-0.838384	-1.25912	0.000132634
-0.818182	-1.25912	0.000139461
-0.79798	-1.25912	0.000146486
-0.777778	-1.25912	0.000153706
-0.757576	-1.25912	0.000161116
-0.737374	-1.25912	0.000168703
-0.717172	-1.25912	0.000176456
-0.69697	-1.25912	0.000184358
-0.676768	-1.25912	0.000192403
-0.656566	-1.25912	0.000200578
-0.636364	-1.25912	0.000208872
-0.616162	-1.25912	0.000217262
-0.59596	-1.25912	0.000225728
-0.575758	-1.25912	0.000234256
-0.555556	-1.25912	0.000242824
-0.535354	-1.25912	0.00025141
-0.515152	-1.25912	0.000259994
-0.494949	-1.25912	0.000268551
-0.474747	-1.25912	0.000277062
-0.454545	-1.25912	0.000285498
-0.434343	-1.25912	0.000293836
-0.414141	-1.25912	0.000302048
-0.393939	-1.25912	0.000310111
-0.373737	-1.25912	0.000317999
-0.353535	-1.25912	0.000325679
-0.333333	-1.25912	0.00033313
-0.313131	-1.25912	0.000340321
-0.292929	-1.25912	0.000347233
-0.272727	-1.25912	0.000353836
-0.252525	-1.25912	0.000360105
-0.232323	-1.25912	0.000366022
-0.212121	-1.25912	0.000371556
-0.191919	-1.25912	0.00037669
-0.171717	-1.25912	0.000381394
-0.151515	-1.25912	0.000385654
-0.131313	-1.25912	0.000389465
-0.111111	-1.25912	0.0003928
-0.0909091	-1.25912	0.000395646
-0.0707071	-1.25912	0.000397991
-0.0505051	-1.25912	0.000399824
-0.030303	-1.25912	0.000401145
-0.010101	-1.25912	0.000401934
0.010101	-1.25912	0.000402194
0.030303	-1.25912	0.000401931
0.0505051	-1.25912	0.000401144
0.0707071	-1.25912	0.00039983
0.0909091	-1.25912	0.000397994
0.111111	-1.25912	0.000395646
0.131313	-1.25912	0.000392801
0.151515	-1.25912	0.000389468
0.171717	-1.25912	0.000385658
0.191919	-1.25912	0.000381395
0.212121	-1.25912	0.000376689
0.232323	-1.25912	0.000371554
0.252525	-1.25912	0.00036602
0.272727	-1.25912	0.000360105
0.292929	-1.25912	0.000353835
0.313131	-1.25912	0.000347232
0.333333	-1.25912	0.000340322
0.353535	-1.25912	0.000333132
0.373737	-1.25912	0.000325678
0.393939	-1.25912	0.000317994
0.414141	-1.25912	0.000310112
0.434343	-1.25912	0.000302047
0.454545	-1.25912	0.000293834
0.474747	-1.25912	0.000285495
0.494949	-1.25912	0.000277062
0.515152	-1.25912	0.000268556
0.535354	-1.25912	0.000259996
0.555556	-1.25912	0.000251407
0.575758	-1.25912	0.000242819
0.59596	-1.25912	0.000234254
0.616162	-1.25912	0.000225726
0.636364	-1.25912	0.000217258
0.656566	-1.25912	0.000208869
0.676768	-1.25912	0.000200579
0.69697	-1.25912	0.000192404
0.717172	-1.25912	0.000184358
0.737374	-1.25912	0.00017645
0.757576	-1.25912	0.0001687
0.777778	-1.25912	0.000161122
0.79798	-1.25912	0.000153713
0.818182	-1.25912	0.000146492
0.838384	-1.25912	0.000139462
0.858586	-1.25912	0.000132635
0.878788	-1.25912	0.000126017
0.89899	-1.25912	0.000119604
0.919192	-1.25912	0.000113403
0.939394	-1.25912	0.000107423
0.959596	-1.25912	0.000101656
0.979798	-1.25912	9.61039e-05
1	-1.25912	9.07774e-05
-1	-1.23898	9.43544e-05
-0.979798	-1.23898	0.000100046
-0.959596	-1.23898	0.000105986
-0.939394	-1.23898	0.000112172
-0.919192	-1.23898	0.000118601
-0.89899	-1.23898	0.000125277
-0.878788	-1.23898	0.000132195
-0.858586	-1.23898	0.000139353
-0.838384	-1.23898	0.000146755
-0.818182	-1.23898	0.000154391
-0.79798	-1.23898	0.000162247
-0.777778	-1.23898	0.000170327
-0.757576	-1.23898	0.000178625
-0.737374	-1.23898	0.000187123
-0.717172	-1.23898	0.000195821
-0.69697	-1.23898	0.000204689
-0.676768	-1.23898	0.000213721
-0.656566	-1.23898	0.000222906
-0.636364	-1.23898	0.000232223
-0.616162	-1.23898	0.000241654
-0.59596	-1.23898	0.000251178
-0.575758	-1.23898	0.000260777
-0.555556	-1.23898	0.000270424
-0.535354	-1.23898	0.000280098
-0.515152	-1.23898	0.000289771
-0.494949	-1.23898	0.000299415
-0.474747	-1.23898	0.00030901
-0.454545	-1.23898	0.000318529
-0.434343	-1.23898	0.000327939
-0.414141	-1.23898	0.000337212
-0.393939	-1.23898	0.000346321
-0.373737	-1.23898	0.000355232
-0.353535	-1.23898	0.00036391
-0.333333	-1.23898	0.000372328
-0.313131	-1.23898	0.000380464
-0.292929	-1.23898	0.000388285
-0.272727	-1.23898	0.000395757
-0.252525	-1.23898	0.00040285
-0.232323	-1.23898	0.000409547
-0.212121	-1.23898	0.000415812
-0.191919	-1.23898	0.000421622
-0.171717	-1.23898	0.000426956
-0.151515	-1.23898	0.00043179
-0.131313	-1.23898	0.000436108
-0.111111	-1.23898	0.000439887
-0.0909091	-1.23898	0.000443109
-0.0707071	-1.23898	0.00044577
-0.0505051	-1.23898	0.00044785
-0.030303	-1.23898	0.000449341
-0.010101	-1.23898	0.00045024
0.010101	-1.23898	0.000450534
0.030303	-1.23898	0.000450236
0.0505051	-1.23898	0.000449341
0.0707071	-1.23898	0.00044785
0.0909091	-1.23898	0.000445773
0.111111	-1.23898	0.000443118
0.131313	-1.23898	0.00043989
0.151515	-1.23898	0.000436109
0.171717	-1.23898	0.000431798
0.191919	-1.23898	0.000426964
0.212121	-1.23898	0.000421625
0.232323	-1.23898	0.000415813
0.252525	-1.23898	0.000409551
0.272727	-1.23898	0.000402853
0.292929	-1.23898	0.000395753
0.313131	-1.23898	0.000388284
0.333333	-1.23898	0.000380467
0.353535	-1.23898	0.000372332
0.373737	-1.23898	0.00036391
0.393939	-1.23898	0.000355231
0.414141	-1.23898	0.000346323
0.434343	-1.23898	0.000337216
0.454545	-1.23898	0.000327939
0.474747	-1.23898	0.000318531
0.494949	-1.23898	0.000309018
0.515152	-1.23898	0.000299417
0.535354	-1.23898	0.000289763
0.555556	-1.23898	0.00028009
0.575758	-1.23898	0.000270419
0.59596	-1.23898	0.000260771
0.616162	-1.23898	0.000251175
0.636364	-1.23898	0.000241653
0.656566	-1.23898	0.000232224
0.676768	-1.23898	0.00022291
0.69697	-1.23898	0.000213726
0.717172	-1.23898	0.00020469
0.737374	-1.23898	0.000195824
0.757576	-1.23898	0.000187128
0.777778	-1.23898	0.000178624
0.79798	-1.23898	0.000170328
0.818182	-1.23898	0.000162248
0.838384	-1.23898	0.000154386
0.858586	-1.23898	0.000146752
0.878788	-1.23898	0.000139355
0.89899	-1.23898	0.000132194
0.919192	-1.23898	0.00012527
0.939394	-1.23898	0.000118594
0.959596	-1.23898	0.000112168
0.979798	-1.23898	0.000105986
1	-1.23898	0.00010005
-1	-1.21883	0.000103914
-0.979798	-1.21883	0.000110247
-0.959596	-1.21883	0.000116855
-0.939394	-1.21883	0.000123742
-0.919192	-1.21883	0.000130908
-0.89899	-1.21883	0.000138347
-0.878788	-1.21883	0.000146067
-0.858586	-1.21883	0.000154064
-0.838384	-1.21883	0.000162332
-0.818182	-1.21883	0.000170872
-0.79798	-1.21883	0.000179671
-0.777778	-1.21883	0.000188717
-0.757576	-1.21883	0.000198014
-0.737374	-1.21883	0.000207541
-0.717172	-1.21883	0.000217285
-0.69697	-1.21883	0.000227241
-0.676768	-1.21883	0.000237381
-0.656566	-1.21883	0.000247691
-0.636364	-1.21883	0.000258156
-0.616162	-1.21883	0.000268762
-0.59596	-1.21883	0.000279478
-0.575758	-1.21883	0.000290276
-0.555556	-1.21883	0.000301133
-0.535354	-1.21883	0.000312028
-0.515152	-1.21883	0.000322932
-0.494949	-1.21883	0.000333812
-0.474747	-1.21883	0.00034464
-0.454545	-1.21883	0.000355374
-0.434343	-1.21883	0.000365993
-0.414141	-1.21883	0.000376469
-0.393939	-1.21883	0.000386754
-0.373737	-1.21883	0.000396818
-0.353535	-1.21883	0.000406631
-0.333333	-1.21883	0.000416151
-0.313131	-1.21883	0.000425357
-0.292929	-1.21883	0.000434202
-0.272727	-1.21883	0.000442659
-0.252525	-1.21883	0.000450693
-0.232323	-1.21883	0.000458272
-0.212121	-1.21883	0.000465366
-0.191919	-1.21883	0.000471949
-0.171717	-1.21883	0.000477995
-0.151515	-1.21883	0.000483471
-0.131313	-1.21883	0.000488362
-0.111111	-1.21883	0.000492643
-0.0909091	-1.21883	0.000496302
-0.0707071	-1.21883	0.000499314
-0.0505051	-1.21883	0.00050167
-0.030303	-1.21883	0.000503362
-0.010101	-1.21883	0.000504377
0.010101	-1.21883	0.000504715
0.030303	-1.21883	0.000504375
0.0505051	-1.21883	0.000503355
0.0707071	-1.21883	0.000501665
0.0909091	-1.21883	0.00049931
0.111111	-1.21883	0.000496299
0.131313	-1.21883	0.000492642
0.151515	-1.21883	0.000488361
0.171717	-1.21883	0.000483478
0.191919	-1.21883	0.000477995
0.212121	-1.21883	0.000471949
0.232323	-1.21883	0.000465365
0.252525	-1.21883	0.000458269
0.272727	-1.21883	0.000450693
0.292929	-1.21883	0.000442656
0.313131	-1.21883	0.0004342
0.333333	-1.21883	0.000425357
0.353535	-1.21883	0.000416157
0.373737	-1.21883	0.000406632
0.393939	-1.21883	0.000396815
0.414141	-1.21883	0.000386751
0.434343	-1.21883	0.000376466
0.454545	-1.21883	0.000365993
0.474747	-1.21883	0.000355374
0.494949	-1.21883	0.00034464
0.515152	-1.21883	0.000333815
0.535354	-1.21883	0.000322937
0.555556	-1.21883	0.000312034
0.575758	-1.21883	0.000301135
0.59596	-1.21883	0.00029027
0.616162	-1.21883	0.000279473
0.636364	-1.21883	0.000268764
0.656566	-1.21883	0.000258161
0.676768	-1.21883	0.000247693
0.69697	-1.21883	0.000237383
0.717172	-1.21883	0.000227239
0.737374	-1.21883	0.000217284
0.757576	-1.21883	0.000207536
0.777778	-1.21883	0.00019801
0.79798	-1.21883	0.000188718
0.818182	-1.21883	0.00017967
0.838384	-1.21883	0.000170874
0.858586	-1.21883	0.000162337
0.878788	-1.21883	0.000154066
0.89899	-1.21883	0.000146065
0.919192	-1.21883	0.000138344
0.939394	-1.21883	0.000130899
0.959596	-1.21883	0.000123732
0.979798	-1.21883	0.00011685
1	-1.21883	0.000110243
-1	-1.19869	0.000114392
-0.979798	-1.19869	0.000121437
-0.959596	-1.19869	0.000128792
-0.939394	-1.19869	0.000136461
-0.919192	-1.19869	0.000144447
-0.89899	-1.19869	0.000152745
-0.878788	-1.19869	0.000161367
-0.858586	-1.19869	0.000170298
-0.838384	-1.19869	0.000179533
-0.818182	-1.19869	0.00018908
-0.79798	-1.19869	0.000198922
-0.777778	-1.19869	0.00020905
-0.757576	-1.19869	0.000219462
-0.737374	-1.19869	0.00023014
-0.717172	-1.19869	0.000241071
-0.69697	-1.19869	0.000252234
-0.676768	-1.19869	0.000263618
-0.656566	-1.19869	0.000275203
-0.636364	-1.19869	0.000286966
-0.616162	-1.19869	0.000298883
-0.59596	-1.19869	0.000310931
-0.575758	-1.19869	0.000323089
-0.555556	-1.19869	0.00033532
-0.535354	-1.19869	0.00034759
-0.515152	-1.19869	0.000359871
-0.494949	-1.19869	0.000372139
-0.474747	-1.19869	0.00038435
-0.454545	-1.19869	0.000396468
-0.434343	-1.19869	0.000408456
-0.414141	-1.19869	0.000420281
-0.393939	-1.19869	0.000431906
-0.373737	-1.19869	0.000443285
-0.353535	-1.19869	0.000454374
-0.333333	-1.19869	0.00046514
-0.313131	-1.19869	0.000475552
-0.292929	-1.19869	0.000485565
-0.272727	-1.19869	0.000495134
-0.252525	-1.19869	0.000504227
-0.232323	-1.19869	0.000512807
-0.212121	-1.19869	0.000520845
-0.191919	-1.19869	0.000528306
-0.171717	-1.19869	0.000535153
-0.151515	-1.19869	0.00054136
-0.131313	-1.19869	0.000546906
-0.111111	-1.19869	0.000551764
-0.0909091	-1.19869	0.000555909
-0.0707071	-1.19869	0.000559324
-0.0505051	-1.19869	0.000561994
-0.030303	-1.19869	0.00056391
-0.010101	-1.19869	0.000565067
0.010101	-1.19869	0.000565451
0.030303	-1.19869	0.000565069
0.0505051	-1.19869	0.000563919
0.0707071	-1.19869	0.000561999
0.0909091	-1.19869	0.000559324
0.111111	-1.19869	0.000555909
0.131313	-1.19869	0.000551766
0.151515	-1.19869	0.000546906
0.171717	-1.19869	0.000541362
0.191919	-1.19869	0.000535155
0.212121	-1.19869	0.000528307
0.232323	-1.19869	0.00052085
0.252525	-1.19869	0.00051281
0.272727	-1.19869	0.000504225
0.292929	-1.19869	0.000495134
0.313131	-1.19869	0.000485563
0.333333	-1.19869	0.000475553
0.353535	-1.19869	0.000465146
0.373737	-1.19869	0.000454375
0.393939	-1.19869	0.000443279
0.414141	-1.19869	0.000431904
0.434343	-1.19869	0.000420283
0.454545	-1.19869	0.00040846
0.474747	-1.19869	0.000396468
0.494949	-1.19869	0.000384346
0.515152	-1.19869	0.000372141
0.535354	-1.19869	0.00035988
0.555556	-1.19869	0.000347591
0.575758	-1.19869	0.000335317
0.59596	-1.19869	0.00032309
0.616162	-1.19869	0.000310937
0.636364	-1.19869	0.000298889
0.656566	-1.19869	0.000286966
0.676768	-1.19869	0.000275199
0.69697	-1.19869	0.000263614
0.717172	-1.19869	0.000252227
0.737374	-1.19869	0.000241062
0.757576	-1.19869	0.000230135
0.777778	-1.19869	0.000219457
0.79798	-1.19869	0.000209047
0.818182	-1.19869	0.000198918
0.838384	-1.19869	0.000189077
0.858586	-1.19869	0.000179536
0.878788	-1.19869	0.0001703
0.89899	-1.19869	0.000161365
0.919192	-1.19869	0.000152749
0.939394	-1.19869	0.000144451
0.959596	-1.19869	0.00013646
0.979798	-1.19869	0.000128784
1	-1.19869	0.00012143
-1	-1.17854	0.000125897
-0.979798	-1.17854	0.000133726
-0.959596	-1.17854	0.000141911
-0.939394	-1.17854	0.000150455
-0.919192	-1.17854	0.000159355
-0.89899	-1.17854	0.000168613
-0.878788	-1.17854	0.000178229
-0.858586	-1.17854	0.000188197
-0.838384	-1.17854	0.000198515
-0.818182	-1.17854	0.000209187
-0.79798	-1.17854	0.000220197
-0.777778	-1.17854	0.000231532
-0.757576	-1.17854	0.000243195
-0.737374	-1.17854	0.000255159
-0.717172	-1.17854	0.000267414
-0.69697	-1.17854	0.000279938
-0.676768	-1.17854	0.000292717
-0.656566	-1.17854	0.000305732
-0.636364	-1.17854	0.000318952
-0.616162	-1.17854	0.000332355
-0.59596	-1.17854	0.000345905
-0.575758	-1.17854	0.000359581
-0.555556	-1.17854	0.000373353
-0.535354	-1.17854	0.000387182
-0.515152	-1.17854	0.000401027
-0.494949	-1.17854	0.000414855
-0.474747	-1.17854	0.00042863
-0.454545	-1.17854	0.000442305
-0.434343	-1.17854	0.000455836
-0.414141	-1.17854	0.000469189
-0.393939	-1.17854	0.000482319
-0.373737	-1.17854	0.00049518
-0.353535	-1.17854	0.000507723
-0.333333	-1.17854	0.000519903
-0.313131	-1.17854	0.000531683
-0.292929	-1.17854	0.00054301
-0.272727	-1.17854	0.000553847
-0.252525	-1.17854	0.000564144
-0.232323	-1.17854	0.000573861
-0.212121	-1.17854	0.000582969
-0.191919	-1.17854	0.000591423
-0.171717	-1.17854	0.000599183
-0.151515	-1.17854	0.000606219
-0.131313	-1.17854	0.000612506
-0.111111	-1.17854	0.000618012
-0.0909091	-1.17854	0.00062271
-0.0707071	-1.17854	0.000626586
-0.0505051	-1.17854	0.000629621
-0.030303	-1.17854	0.000631802
-0.010101	-1.17854	0.000633108
0.010101	-1.17854	0.000633544
0.030303	-1.17854	0.000633108
0.0505051	-1.17854	0.000631793
0.0707071	-1.17854	0.000629616
0.0909091	-1.17854	0.000626589
0.111111	-1.17854	0.000622716
0.131313	-1.17854	0.000618012
0.151515	-1.17854	0.000612504
0.171717	-1.17854	0.000606219
0.191919	-1.17854	0.000599178
0.212121	-1.17854	0.000591417
0.232323	-1.17854	0.000582965
0.252525	-1.17854	0.000573858
0.272727	-1.17854	0.000564137
0.292929	-1.17854	0.00055384
0.313131	-1.17854	0.000543007
0.333333	-1.17854	0.00053168
0.353535	-1.17854	0.000519903
0.373737	-1.17854	0.00050772
0.393939	-1.17854	0.000495178
0.414141	-1.17854	0.000482319
0.434343	-1.17854	0.000469192
0.454545	-1.17854	0.000455836
0.474747	-1.17854	0.000442298
0.494949	-1.17854	0.000428625
0.515152	-1.17854	0.000414852
0.535354	-1.17854	0.000401024
0.555556	-1.17854	0.000387175
0.575758	-1.17854	0.000373349
0.59596	-1.17854	0.00035958
0.616162	-1.17854	0.000345901
0.636364	-1.17854	0.000332349
0.656566	-1.17854	0.000318949
0.676768	-1.17854	0.000305729
0.69697	-1.17854	0.000292712
0.717172	-1.17854	0.000279931
0.737374	-1.17854	0.00026741
0.757576	-1.17854	0.000255163
0.777778	-1.17854	0.000243199
0.79798	-1.17854	0.000231541
0.818182	-1.17854	0.000220201
0.838384	-1.17854	0.000209191
0.858586	-1.17854	0.000198518
0.878788	-1.17854	0.000188191
0.89899	-1.17854	0.000178224
0.919192	-1.17854	0.000168613
0.939394	-1.17854	0.000159349
0.959596	-1.17854	0.000150453
0.979798	-1.17854	0.000141912
1	-1.17854	0.000133721
-1	-1.15839	0.000138512
-0.979798	-1.15839	0.000147221
-0.959596	-1.15839	0.000156324
-0.939394	-1.15839	0.00016583
-0.919192	-1.15839	0.000175743
-0.89899	-1.15839	0.000186067
-0.878788	-1.15839	0.000196798
-0.858586	-1.15839	0.00020793
-0.838384	-1.15839	0.000219463
-0.818182	-1.15839	0.000231387
-0.79798	-1.15839	0.000243698
-0.777778	-1.15839	0.00025639
-0.757576	-1.15839	0.000269445
-0.737374	-1.15839	0.000282847
-0.717172	-1.15839	0.00029659
-0.69697	-1.15839	0.000310642
-0.676768	-1.15839	0.000324986
-0.656566	-1.15839	0.000339601
-0.636364	-1.15839	0.000354455
-0.616162	-1.15839	0.000369523
-0.59596	-1.15839	0.000384771
-0.575758	-1.15839	0.000400163
-0.555556	-1.15839	0.000415665
-0.535354	-1.15839	0.000431241
-0.515152	-1.15839	0.000446851
-0.494949	-1.15839	0.000462445
-0.474747	-1.15839	0.000477979
-0.454545	-1.15839	0.000493414
-0.434343	-1.15839	0.000508699
-0.414141	-1.15839	0.000523784
-0.393939	-1.15839	0.00053862
-0.373737	-1.15839	0.000553154
-0.353535	-1.15839	0.000567337
-0.333333	-1.15839	0.000581117
-0.313131	-1.15839	0.000594442
-0.292929	-1.15839	0.00060726
-0.272727	-1.15839	0.000619527
-0.252525	-1.15839	0.000631193
-0.232323	-1.15839	0.000642207
-0.212121	-1.15839	0.000652526
-0.191919	-1.15839	0.000662106
-0.171717	-1.15839	0.000670905
-0.151515	-1.15839	0.000678886
-0.131313	-1.15839	0.000686012
-0.111111	-1.15839	0.000692257
-0.0909091	-1.15839	0.000697592
-0.0707071	-1.15839	0.000701989
-0.0505051	-1.15839	0.000705433
-0.030303	-1.15839	0.000707903
-0.010101	-1.15839	0.000709384
0.010101	-1.15839	0.000709882
0.030303	-1.15839	0.000709389
0.0505051	-1.15839	0.000707899
0.0707071	-1.15839	0.000705429
0.0909091	-1.15839	0.000701991
0.111111	-1.15839	0.000697596
0.131313	-1.15839	0.000692265
0.151515	-1.15839	0.000686019
0.171717	-1.15839	0.000678888
0.191919	-1.15839	0.000670906
0.212121	-1.15839	0.000662105
0.232323	-1.15839	0.000652526
0.252525	-1.15839	0.000642208
0.272727	-1.15839	0.000631196
0.292929	-1.15839	0.00061953
0.313131	-1.15839	0.000607261
0.333333	-1.15839	0.000594441
0.353535	-1.15839	0.000581114
0.373737	-1.15839	0.000567335
0.393939	-1.15839	0.000553152
0.414141	-1.15839	0.000538618
0.434343	-1.15839	0.000523783
0.454545	-1.15839	0.000508698
0.474747	-1.15839	0.000493416
0.494949	-1.15839	0.000477981
0.515152	-1.15839	0.000462443
0.535354	-1.15839	0.000446852
0.555556	-1.15839	0.000431246
0.575758	-1.15839	0.000415671
0.59596	-1.15839	0.000400168
0.616162	-1.15839	0.00038477
0.636364	-1.15839	0.000369523
0.656566	-1.15839	0.000354456
0.676768	-1.15839	0.0003396
0.69697	-1.15839	0.000324986
0.717172	-1.15839	0.000310639
0.737374	-1.15839	0.000296588
0.757576	-1.15839	0.000282848
0.777778	-1.15839	0.000269442
0.79798	-1.15839	0.00025639
0.818182	-1.15839	0.000243702
0.838384	-1.15839	0.000231389
0.858586	-1.15839	0.000219462
0.878788	-1.15839	0.000207925
0.89899	-1.15839	0.000196791
0.919192	-1.15839	0.000186069
0.939394	-1.15839	0.000175752
0.959596	-1.15839	0.000165835
0.979798	-1.15839	0.000156322
1	-1.15839	0.000147213
-1	-1.13825	0.000152338
-0.979798	-1.13825	0.000162013
-0.959596	-1.13825	0.000172145
-0.939394	-1.13825	0.000182734
-0.919192	-1.13825	0.000193779
-0.89899	-1.13825	0.000205283
-0.878788	-1.13825	0.000217246
-0.858586	-1.13825	0.00022967
-0.838384	-1.13825	0.00024255
-0.818182	-1.13825	0.000255883
-0.79798	-1.13825	0.000269657
-0.777778	-1.13825	0.000283859
-0.757576	-1.13825	0.000298479
-0.737374	-1.13825	0.000313499
-0.717172	-1.13825	0.000328901
-0.69697	-1.13825	0.00034466
-0.676768	-1.13825	0.000360764
-0.656566	-1.13825	0.000377176
-0.636364	-1.13825	0.000393869
-0.616162	-1.13825	0.00041081
-0.59596	-1.13825	0.000427961
-0.575758	-1.13825	0.000445286
-0.555556	-1.13825	0.000462747
-0.535354	-1.13825	0.0004803
-0.515152	-1.13825	0.000497889
-0.494949	-1.13825	0.00051547
-0.474747	-1.13825	0.000532997
-0.454545	-1.13825	0.000550417
-0.434343	-1.13825	0.000567675
-0.414141	-1.13825	0.000584717
-0.393939	-1.13825	0.000601483
-0.373737	-1.13825	0.000617915
-0.353535	-1.13825	0.000633956
-0.333333	-1.13825	0.000649544
-0.313131	-1.13825	0.000664622
-0.292929	-1.13825	0.000679141
-0.272727	-1.13825	0.000693038
-0.252525	-1.13825	0.000706251
-0.232323	-1.13825	0.000718729
-0.212121	-1.13825	0.000730424
-0.191919	-1.13825	0.000741288
-0.171717	-1.13825	0.000751265
-0.151515	-1.13825	0.000760311
-0.131313	-1.13825	0.000768399
-0.111111	-1.13825	0.000775485
-0.0909091	-1.13825	0.000781529
-0.0707071	-1.13825	0.00078652
-0.0505051	-1.13825	0.000790427
-0.030303	-1.13825	0.000793226
-0.010101	-1.13825	0.000794916
0.010101	-1.13825	0.00079548
0.030303	-1.13825	0.000794912
0.0505051	-1.13825	0.000793226
0.0707071	-1.13825	0.000790423
0.0909091	-1.13825	0.000786517
0.111111	-1.13825	0.000781529
0.131313	-1.13825	0.00077548
0.151515	-1.13825	0.000768398
0.171717	-1.13825	0.000760311
0.191919	-1.13825	0.000751256
0.212121	-1.13825	0.000741276
0.232323	-1.13825	0.00073042
0.252525	-1.13825	0.000718726
0.272727	-1.13825	0.000706245
0.292929	-1.13825	0.000693036
0.313131	-1.13825	0.000679141
0.333333	-1.13825	0.000664628
0.353535	-1.13825	0.000649547
0.373737	-1.13825	0.000633951
0.393939	-1.13825	0.00061791
0.414141	-1.13825	0.000601478
0.434343	-1.13825	0.000584719
0.454545	-1.13825	0.000567679
0.474747	-1.13825	0.000550418
0.494949	-1.13825	0.000532997
0.515152	-1.13825	0.000515465
0.535354	-1.13825	0.000497882
0.555556	-1.13825	0.000480294
0.575758	-1.13825	0.000462744
0.59596	-1.13825	0.000445284
0.616162	-1.13825	0.000427959
0.636364	-1.13825	0.000410811
0.656566	-1.13825	0.000393871
0.676768	-1.13825	0.000377175
0.69697	-1.13825	0.000360764
0.717172	-1.13825	0.000344664
0.737374	-1.13825	0.000328898
0.757576	-1.13825	0.000313491
0.777778	-1.13825	0.000298471
0.79798	-1.13825	0.000283857
0.818182	-1.13825	0.000269655
0.838384	-1.13825	0.000255882
0.858586	-1.13825	0.000242555
0.878788	-1.13825	0.000229675
0.89899	-1.13825	0.000217245
0.919192	-1.13825	0.000205278
0.939394	-1.13825	0.000193776
0.959596	-1.13825	0.000182731
0.979798	-1.13825	0.000172143
1	-1.13825	0.00016201
-1	-1.1181	0.000167492
-0.979798	-1.1181	0.000178248
-0.959596	-1.1181	0.000189511
-0.939394	-1.1181	0.000201292
-0.919192	-1.1181	0.000213593
-0.89899	-1.1181	0.000226421
-0.878788	-1.1181	0.000239767
-0.858586	-1.1181	0.000253628
-0.838384	-1.1181	0.000268013
-0.818182	-1.1181	0.000282913
-0.79798	-1.1181	0.00029831
-0.777778	-1.1181	0.000314202
-0.757576	-1.1181	0.000330572
-0.737374	-1.1181	0.0003474
-0.717172	-1.1181	0.000364665
-0.69697	-1.1181	0.000382353
-0.676768	-1.1181	0.000400427
-0.656566	-1.1181	0.000418854
-0.636364	-1.1181	0.000437608
-0.616162	-1.1181	0.000456654
-0.59596	-1.1181	0.000475957
-0.575758	-1.1181	0.000495458
-0.555556	-1.1181	0.000515112
-0.535354	-1.1181	0.000534883
-0.515152	-1.1181	0.000554716
-0.494949	-1.1181	0.000574546
-0.474747	-1.1181	0.000594322
-0.454545	-1.1181	0.000613988
-0.434343	-1.1181	0.000633478
-0.414141	-1.1181	0.000652729
-0.393939	-1.1181	0.000671677
-0.373737	-1.1181	0.000690254
-0.353535	-1.1181	0.000708397
-0.333333	-1.1181	0.000726043
-0.313131	-1.1181	0.000743111
-0.292929	-1.1181	0.000759542
-0.272727	-1.1181	0.000775281
-0.252525	-1.1181	0.000790253
-0.232323	-1.1181	0.000804395
-0.212121	-1.1181	0.000817657
-0.191919	-1.1181	0.000829972
-0.171717	-1.1181	0.000841283
-0.151515	-1.1181	0.00085155
-0.131313	-1.1181	0.000860724
-0.111111	-1.1181	0.00086876
-0.0909091	-1.1181	0.000875631
-0.0707071	-1.1181	0.000881298
-0.0505051	-1.1181	0.000885725
-0.030303	-1.1181	0.000888904
-0.010101	-1.1181	0.000890821
0.010101	-1.1181	0.000891456
0.030303	-1.1181	0.000890818
0.0505051	-1.1181	0.000888906
0.0707071	-1.1181	0.000885724
0.0909091	-1.1181	0.000881292
0.111111	-1.1181	0.00087563
0.131313	-1.1181	0.000868763
0.151515	-1.1181	0.000860721
0.171717	-1.1181	0.000851548
0.191919	-1.1181	0.000841286
0.212121	-1.1181	0.00082997
0.232323	-1.1181	0.000817653
0.252525	-1.1181	0.000804399
0.272727	-1.1181	0.000790258
0.292929	-1.1181	0.000775287
0.313131	-1.1181	0.000759551
0.333333	-1.1181	0.00074311
0.353535	-1.1181	0.000726037
0.373737	-1.1181	0.000708398
0.393939	-1.1181	0.00069026
0.414141	-1.1181	0.000671682
0.434343	-1.1181	0.000652731
0.454545	-1.1181	0.000633481
0.474747	-1.1181	0.000613992
0.494949	-1.1181	0.000594322
0.515152	-1.1181	0.000574546
0.535354	-1.1181	0.000554714
0.555556	-1.1181	0.000534884
0.575758	-1.1181	0.000515117
0.59596	-1.1181	0.000495453
0.616162	-1.1181	0.000475953
0.636364	-1.1181	0.000456661
0.656566	-1.1181	0.000437617
0.676768	-1.1181	0.000418858
0.69697	-1.1181	0.000400421
0.717172	-1.1181	0.00038235
0.737374	-1.1181	0.000364668
0.757576	-1.1181	0.000347399
0.777778	-1.1181	0.00033057
0.79798	-1.1181	0.000314195
0.818182	-1.1181	0.000298305
0.838384	-1.1181	0.00028291
0.858586	-1.1181	0.000268012
0.878788	-1.1181	0.000253624
0.89899	-1.1181	0.000239757
0.919192	-1.1181	0.000226415
0.939394	-1.1181	0.000213596
0.959596	-1.1181	0.000201296
0.979798	-1.1181	0.000189514
1	-1.1181	0.000178246
-1	-1.09796	0.000184084
-0.979798	-1.09796	0.00019604
-0.959596	-1.09796	0.000208565
-0.939394	-1.09796	0.000221677
-0.919192	-1.09796	0.000235374
-0.89899	-1.09796	0.000249656
-0.878788	-1.09796	0.000264533
-0.858586	-1.09796	0.000280012
-0.838384	-1.09796	0.000296078
-0.818182	-1.09796	0.000312722
-0.79798	-1.09796	0.000329938
-0.777778	-1.09796	0.00034772
-0.757576	-1.09796	0.000366047
-0.737374	-1.09796	0.000384896
-0.717172	-1.09796	0.00040425
-0.69697	-1.09796	0.00042409
-0.676768	-1.09796	0.000444373
-0.656566	-1.09796	0.000465076
-0.636364	-1.09796	0.000486153
-0.616162	-1.09796	0.000507565
-0.59596	-1.09796	0.000529275
-0.575758	-1.09796	0.000551226
-0.555556	-1.09796	0.000573363
-0.535354	-1.09796	0.000595636
-0.515152	-1.09796	0.000617989
-0.494949	-1.09796	0.000640355
-0.474747	-1.09796	0.000662675
-0.454545	-1.09796	0.000684873
-0.434343	-1.09796	0.000706881
-0.414141	-1.09796	0.000728634
-0.393939	-1.09796	0.000750054
-0.373737	-1.09796	0.000771065
-0.353535	-1.09796	0.000791594
-0.333333	-1.09796	0.000811556
-0.313131	-1.09796	0.000830881
-0.292929	-1.09796	0.000849493
-0.272727	-1.09796	0.000867319
-0.252525	-1.09796	0.000884287
-0.232323	-1.09796	0.000900315
-0.212121	-1.09796	0.000915343
-0.191919	-1.09796	0.00092931
-0.171717	-1.09796	0.000942148
-0.151515	-1.09796	0.000953795
-0.131313	-1.09796	0.000964209
-0.111111	-1.09796	0.000973337
-0.0909091	-1.09796	0.000981127
-0.0707071	-1.09796	0.000987556
-0.0505051	-1.09796	0.000992586
-0.030303	-1.09796	0.000996194
-0.010101	-1.09796	0.000998372
0.010101	-1.09796	0.000999097
0.030303	-1.09796	0.000998371
0.0505051	-1.09796	0.000996202
0.0707071	-1.09796	0.000992589
0.0909091	-1.09796	0.000987554
0.111111	-1.09796	0.000981131
0.131313	-1.09796	0.000973339
0.151515	-1.09796	0.00096421
0.171717	-1.09796	0.000953793
0.191919	-1.09796	0.000942144
0.212121	-1.09796	0.000929309
0.232323	-1.09796	0.000915345
0.252525	-1.09796	0.000900314
0.272727	-1.09796	0.000884281
0.292929	-1.09796	0.000867317
0.313131	-1.09796	0.000849494
0.333333	-1.09796	0.000830884
0.353535	-1.09796	0.000811553
0.373737	-1.09796	0.000791584
0.393939	-1.09796	0.00077106
0.414141	-1.09796	0.000750055
0.434343	-1.09796	0.000728635
0.454545	-1.09796	0.000706881
0.474747	-1.09796	0.000684871
0.494949	-1.09796	0.000662675
0.515152	-1.09796	0.000640356
0.535354	-1.09796	0.000617985
0.555556	-1.09796	0.000595633
0.575758	-1.09796	0.000573357
0.59596	-1.09796	0.000551215
0.616162	-1.09796	0.000529267
0.636364	-1.09796	0.000507561
0.656566	-1.09796	0.000486146
0.676768	-1.09796	0.000465069
0.69697	-1.09796	0.00044437
0.717172	-1.09796	0.000424087
0.737374	-1.09796	0.000404255
0.757576	-1.09796	0.0003849
0.777778	-1.09796	0.000366046
0.79798	-1.09796	0.000347719
0.818182	-1.09796	0.000329938
0.838384	-1.09796	0.000312716
0.858586	-1.09796	0.000296067
0.878788	-1.09796	0.000280009
0.89899	-1.09796	0.000264541
0.919192	-1.09796	0.000249657
0.939394	-1.09796	0.000235368
0.959596	-1.09796	0.000221673
0.979798	-1.09796	0.000208567
1	-1.09796	0.000196042
-1	-1.07781	0.000202257
-0.979798	-1.07781	0.000215534
-0.959596	-1.07781	0.000229458
-0.939394	-1.07781	0.000244039
-0.919192	-1.07781	0.000259285
-0.89899	-1.07781	0.000275205
-0.878788	-1.07781	0.00029179
-0.858586	-1.07781	0.000309052
-0.838384	-1.07781	0.000326987
-0.818182	-1.07781	0.000345584
-0.79798	-1.07781	0.000364834
-0.777778	-1.07781	0.000384721
-0.757576	-1.07781	0.000405239
-0.737374	-1.07781	0.000426361
-0.717172	-1.07781	0.00044806
-0.69697	-1.07781	0.000470311
-0.676768	-1.07781	0.000493079
-0.656566	-1.07781	0.000516319
-0.636364	-1.07781	0.000540002
-0.616162	-1.07781	0.000564083
-0.59596	-1.07781	0.000588497
-0.575758	-1.07781	0.000613197
-0.555556	-1.07781	0.000638134
-0.535354	-1.07781	0.00066324
-0.515152	-1.07781	0.00068844
-0.494949	-1.07781	0.00071367
-0.474747	-1.07781	0.000738852
-0.454545	-1.07781	0.000763913
-0.434343	-1.07781	0.000788772
-0.414141	-1.07781	0.000813351
-0.393939	-1.07781	0.000837563
-0.373737	-1.07781	0.000861326
-0.353535	-1.07781	0.00088455
-0.333333	-1.07781	0.000907146
-0.313131	-1.07781	0.000929028
-0.292929	-1.07781	0.000950111
-0.272727	-1.07781	0.00097031
-0.252525	-1.07781	0.00098954
-0.232323	-1.07781	0.00100772
-0.212121	-1.07781	0.00102476
-0.191919	-1.07781	0.0010406
-0.171717	-1.07781	0.00105516
-0.151515	-1.07781	0.00106838
-0.131313	-1.07781	0.00108021
-0.111111	-1.07781	0.00109056
-0.0909091	-1.07781	0.00109941
-0.0707071	-1.07781	0.00110671
-0.0505051	-1.07781	0.00111243
-0.030303	-1.07781	0.00111653
-0.010101	-1.07781	0.001119
0.010101	-1.07781	0.00111982
0.030303	-1.07781	0.00111899
0.0505051	-1.07781	0.00111653
0.0707071	-1.07781	0.00111243
0.0909091	-1.07781	0.00110671
0.111111	-1.07781	0.00109941
0.131313	-1.07781	0.00109057
0.151515	-1.07781	0.00108021
0.171717	-1.07781	0.00106838
0.191919	-1.07781	0.00105516
0.212121	-1.07781	0.00104059
0.232323	-1.07781	0.00102476
0.252525	-1.07781	0.00100772
0.272727	-1.07781	0.00098954
0.292929	-1.07781	0.000970313
0.313131	-1.07781	0.000950115
0.333333	-1.07781	0.000929031
0.353535	-1.07781	0.000907147
0.373737	-1.07781	0.000884555
0.393939	-1.07781	0.000861327
0.414141	-1.07781	0.000837562
0.434343	-1.07781	0.000813353
0.454545	-1.07781	0.000788776
0.474747	-1.07781	0.000763915
0.494949	-1.07781	0.000738848
0.515152	-1.07781	0.000713661
0.535354	-1.07781	0.000688433
0.555556	-1.07781	0.000663232
0.575758	-1.07781	0.000638134
0.59596	-1.07781	0.000613204
0.616162	-1.07781	0.000588499
0.636364	-1.07781	0.000564084
0.656566	-1.07781	0.000540008
0.676768	-1.07781	0.00051632
0.69697	-1.07781	0.00049307
0.717172	-1.07781	0.000470306
0.737374	-1.07781	0.000448057
0.757576	-1.07781	0.000426357
0.777778	-1.07781	0.000405234
0.79798	-1.07781	0.00038472
0.818182	-1.07781	0.000364828
0.838384	-1.07781	0.00034558
0.858586	-1.07781	0.000326986
0.878788	-1.07781	0.000309051
0.89899	-1.07781	0.000291787
0.919192	-1.07781	0.000275196
0.939394	-1.07781	0.000259278
0.959596	-1.07781	0.000244036
0.979798	-1.07781	0.000229459
1	-1.07781	0.000215534
-1	-1.05766	0.000222133
-0.979798	-1.05766	0.000236876
-0.959596	-1.05766	0.000252352
-0.939394	-1.05766	0.00026857
-0.919192	-1.05766	0.000285536
-0.89899	-1.05766	0.000303266
-0.878788	-1.05766	0.000321759
-0.858586	-1.05766	0.000341014
-0.838384	-1.05766	0.000361029
-0.818182	-1.05766	0.000381805
-0.79798	-1.05766	0.000403323
-0.777778	-1.05766	0.00042557
-0.757576	-1.05766	0.000448537
-0.737374	-1.05766	0.000472197
-0.717172	-1.05766	0.000496518
-0.69697	-1.05766	0.000521468
-0.676768	-1.05766	0.000547021
-0.656566	-1.05766	0.000573126
-0.636364	-1.05766	0.000599736
-0.616162	-1.05766	0.000626804
-0.59596	-1.05766	0.000654273
-0.575758	-1.05766	0.000682078
-0.555556	-1.05766	0.000710159
-0.535354	-1.05766	0.000738446
-0.515152	-1.05766	0.000766859
-0.494949	-1.05766	0.000795316
-0.474747	-1.05766	0.000823737
-0.454545	-1.05766	0.000852031
-0.434343	-1.05766	0.000880118
-0.414141	-1.05766	0.000907899
-0.393939	-1.05766	0.000935272
-0.373737	-1.05766	0.000962149
-0.353535	-1.05766	0.000988428
-0.333333	-1.05766	0.00101401
-0.313131	-1.05766	0.00103879
-0.292929	-1.05766	0.00106267
-0.272727	-1.05766	0.00108556
-0.252525	-1.05766	0.00110736
-0.232323	-1.05766	0.00112797
-0.212121	-1.05766	0.0011473
-0.191919	-1.05766	0.00116528
-0.171717	-1.05766	0.00118181
-0.151515	-1.05766	0.00119682
-0.131313	-1.05766	0.00121023
-0.111111	-1.05766	0.00122199
-0.0909091	-1.05766	0.00123206
-0.0707071	-1.05766	0.00124034
-0.0505051	-1.05766	0.00124684
-0.030303	-1.05766	0.0012515
-0.010101	-1.05766	0.00125429
0.010101	-1.05766	0.00125524
0.030303	-1.05766	0.0012543
0.0505051	-1.05766	0.0012515
0.0707071	-1.05766	0.00124684
0.0909091	-1.05766	0.00124034
0.111111	-1.05766	0.00123206
0.131313	-1.05766	0.001222
0.151515	-1.05766	0.00121024
0.171717	-1.05766	0.00119682
0.191919	-1.05766	0.00118181
0.212121	-1.05766	0.00116528
0.232323	-1.05766	0.00114731
0.252525	-1.05766	0.00112797
0.272727	-1.05766	0.00110736
0.292929	-1.05766	0.00108557
0.313131	-1.05766	0.00106268
0.333333	-1.05766	0.00103879
0.353535	-1.05766	0.00101401
0.373737	-1.05766	0.000988427
0.393939	-1.05766	0.00096215
0.414141	-1.05766	0.000935274
0.434343	-1.05766	0.000907894
0.454545	-1.05766	0.000880117
0.474747	-1.05766	0.000852035
0.494949	-1.05766	0.000823736
0.515152	-1.05766	0.000795314
0.535354	-1.05766	0.000766855
0.555556	-1.05766	0.000738442
0.575758	-1.05766	0.000710164
0.59596	-1.05766	0.000682085
0.616162	-1.05766	0.000654276
0.636364	-1.05766	0.000626806
0.656566	-1.05766	0.000599735
0.676768	-1.05766	0.000573123
0.69697	-1.05766	0.000547018
0.717172	-1.05766	0.000521471
0.737374	-1.05766	0.000496517
0.757576	-1.05766	0.000472195
0.777778	-1.05766	0.000448539
0.79798	-1.05766	0.000425575
0.818182	-1.05766	0.000403328
0.838384	-1.05766	0.000381807
0.858586	-1.05766	0.000361031
0.878788	-1.05766	0.000341012
0.89899	-1.05766	0.000321759
0.919192	-1.05766	0.000303268
0.939394	-1.05766	0.000285536
0.959596	-1.05766	0.000268564
0.979798	-1.05766	0.000252347
1	-1.05766	0.000236872
-1	-1.03752	0.000243876
-0.979798	-1.03752	0.000260239
-0.959596	-1.03752	0.000277426
-0.939394	-1.03752	0.00029546
-0.919192	-1.03752	0.000314346
-0.89899	-1.03752	0.000334087
-0.878788	-1.03752	0.000354694
-0.858586	-1.03752	0.000376173
-0.838384	-1.03752	0.000398511
-0.818182	-1.03752	0.000421712
-0.79798	-1.03752	0.000445765
-0.777778	-1.03752	0.000470651
-0.757576	-1.03752	0.000496354
-0.737374	-1.03752	0.000522853
-0.717172	-1.03752	0.000550112
-0.69697	-1.03752	0.000578097
-0.676768	-1.03752	0.000606771
-0.656566	-1.03752	0.000636083
-0.636364	-1.03752	0.000665985
-0.616162	-1.03752	0.000696417
-0.59596	-1.03752	0.000727315
-0.575758	-1.03752	0.000758619
-0.555556	-1.03752	0.000790246
-0.535354	-1.03752	0.000822118
-0.515152	-1.03752	0.000854153
-0.494949	-1.03752	0.000886255
-0.474747	-1.03752	0.000918331
-0.454545	-1.03752	0.000950286
-0.434343	-1.03752	0.000982014
-0.414141	-1.03752	0.00101341
-0.393939	-1.03752	0.00104436
-0.373737	-1.03752	0.00107477
-0.353535	-1.03752	0.00110451
-0.333333	-1.03752	0.00113347
-0.313131	-1.03752	0.00116154
-0.292929	-1.03752	0.0011886
-0.272727	-1.03752	0.00121455
-0.252525	-1.03752	0.00123926
-0.232323	-1.03752	0.00126264
-0.212121	-1.03752	0.00128458
-0.191919	-1.03752	0.00130498
-0.171717	-1.03752	0.00132374
-0.151515	-1.03752	0.00134077
-0.131313	-1.03752	0.00135601
-0.111111	-1.03752	0.00136938
-0.0909091	-1.03752	0.00138079
-0.0707071	-1.03752	0.00139022
-0.0505051	-1.03752	0.0013976
-0.030303	-1.03752	0.0014029
-0.010101	-1.03752	0.00140608
0.010101	-1.03752	0.00140715
0.030303	-1.03752	0.00140608
0.0505051	-1.03752	0.00140289
0.0707071	-1.03752	0.0013976
0.0909091	-1.03752	0.00139023
0.111111	-1.03752	0.0013808
0.131313	-1.03752	0.00136938
0.151515	-1.03752	0.00135601
0.171717	-1.03752	0.00134077
0.191919	-1.03752	0.00132374
0.212121	-1.03752	0.00130498
0.232323	-1.03752	0.00128458
0.252525	-1.03752	0.00126264
0.272727	-1.03752	0.00123926
0.292929	-1.03752	0.00121455
0.313131	-1.03752	0.0011886
0.333333	-1.03752	0.00116154
0.353535	-1.03752	0.00113348
0.373737	-1.03752	0.00110451
0.393939	-1.03752	0.00107476
0.414141	-1.03752	0.00104437
0.434343	-1.03752	0.0010134
0.454545	-1.03752	0.000982009
0.474747	-1.03752	0.000950282
0.494949	-1.03752	0.000918329
0.515152	-1.03752	0.000886252
0.535354	-1.03752	0.00085415
0.555556	-1.03752	0.000822115
0.575758	-1.03752	0.000790243
0.59596	-1.03752	0.000758622
0.616162	-1.03752	0.000727325
0.636364	-1.03752	0.000696419
0.656566	-1.03752	0.000665985
0.676768	-1.03752	0.00063608
0.69697	-1.03752	0.000606766
0.717172	-1.03752	0.000578095
0.737374	-1.03752	0.000550107
0.757576	-1.03752	0.000522854
0.777778	-1.03752	0.000496359
0.79798	-1.03752	0.000470649
0.818182	-1.03752	0.000445759
0.838384	-1.03752	0.000421711
0.858586	-1.03752	0.000398514
0.878788	-1.03752	0.000376172
0.89899	-1.03752	0.000354696
0.919192	-1.03752	0.000334083
0.939394	-1.03752	0.000314342
0.959596	-1.03752	0.000295461
0.979798	-1.03752	0.000277426
1	-1.03752	0.000260237
-1	-1.01737	0.000267634
-0.979798	-1.01737	0.000285797
-0.959596	-1.01737	0.000304888
-0.939394	-1.01737	0.000324936
-0.919192	-1.01737	0.00034594
-0.89899	-1.01737	0.000367914
-0.878788	-1.01737	0.000390878
-0.858586	-1.01737	0.000414828
-0.838384	-1.01737	0.000439758
-0.818182	-1.01737	0.000465668
-0.79798	-1.01737	0.000492549
-0.777778	-1.01737	0.000520381
-0.757576	-1.01737	0.000549148
-0.737374	-1.01737	0.000578819
-0.717172	-1.01737	0.000609365
-0.69697	-1.01737	0.00064075
-0.676768	-1.01737	0.000672923
-0.656566	-1.01737	0.000705839
-0.636364	-1.01737	0.00073944
-0.616162	-1.01737	0.000773649
-0.59596	-1.01737	0.000808412
-0.575758	-1.01737	0.000843648
-0.555556	-1.01737	0.000879269
-0.535354	-1.01737	0.000915184
-0.515152	-1.01737	0.000951298
-0.494949	-1.01737	0.000987515
-0.474747	-1.01737	0.00102371
-0.454545	-1.01737	0.00105981
-0.434343	-1.01737	0.00109566
-0.414141	-1.01737	0.00113114
-0.393939	-1.01737	0.00116616
-0.373737	-1.01737	0.00120056
-0.353535	-1.01737	0.00123423
-0.333333	-1.01737	0.00126702
-0.313131	-1.01737	0.00129882
-0.292929	-1.01737	0.00132949
-0.272727	-1.01737	0.00135889
-0.252525	-1.01737	0.00138693
-0.232323	-1.01737	0.00141345
-0.212121	-1.01737	0.00143834
-0.191919	-1.01737	0.00146149
-0.171717	-1.01737	0.0014828
-0.151515	-1.01737	0.00150215
-0.131313	-1.01737	0.00151946
-0.111111	-1.01737	0.00153465
-0.0909091	-1.01737	0.00154762
-0.0707071	-1.01737	0.00155833
-0.0505051	-1.01737	0.00156671
-0.030303	-1.01737	0.00157273
-0.010101	-1.01737	0.00157636
0.010101	-1.01737	0.00157756
0.030303	-1.01737	0.00157635
0.0505051	-1.01737	0.00157273
0.0707071	-1.01737	0.00156672
0.0909091	-1.01737	0.00155833
0.111111	-1.01737	0.00154762
0.131313	-1.01737	0.00153465
0.151515	-1.01737	0.00151947
0.171717	-1.01737	0.00150216
0.191919	-1.01737	0.0014828
0.212121	-1.01737	0.00146149
0.232323	-1.01737	0.00143834
0.252525	-1.01737	0.00141346
0.272727	-1.01737	0.00138692
0.292929	-1.01737	0.00135889
0.313131	-1.01737	0.00132949
0.333333	-1.01737	0.00129882
0.353535	-1.01737	0.00126702
0.373737	-1.01737	0.00123422
0.393939	-1.01737	0.00120056
0.414141	-1.01737	0.00116615
0.434343	-1.01737	0.00113115
0.454545	-1.01737	0.00109565
0.474747	-1.01737	0.00105981
0.494949	-1.01737	0.00102372
0.515152	-1.01737	0.000987515
0.535354	-1.01737	0.0009513
0.555556	-1.01737	0.000915179
0.575758	-1.01737	0.000879266
0.59596	-1.01737	0.00084365
0.616162	-1.01737	0.000808416
0.636364	-1.01737	0.000773655
0.656566	-1.01737	0.000739435
0.676768	-1.01737	0.000705839
0.69697	-1.01737	0.000672927
0.717172	-1.01737	0.000640753
0.737374	-1.01737	0.000609367
0.757576	-1.01737	0.000578822
0.777778	-1.01737	0.000549145
0.79798	-1.01737	0.000520378
0.818182	-1.01737	0.000492546
0.838384	-1.01737	0.000465663
0.858586	-1.01737	0.000439752
0.878788	-1.01737	0.000414821
0.89899	-1.01737	0.000390877
0.919192	-1.01737	0.000367921
0.939394	-1.01737	0.000345936
0.959596	-1.01737	0.000324929
0.979798	-1.01737	0.000304889
1	-1.01737	0.000285793
-1	-0.997226	0.000293584
-0.979798	-0.997226	0.000313734
-0.959596	-0.997226	0.000334935
-0.939394	-0.997226	0.000357207
-0.919192	-0.997226	0.000380567
-0.89899	-0.997226	0.000405036
-0.878788	-0.997226	0.000430618
-0.858586	-0.997226	0.000457315
-0.838384	-0.997226	0.000485129
-0.818182	-0.997226	0.000514057
-0.79798	-0.997226	0.000544092
-0.777778	-0.997226	0.000575214
-0.757576	-0.997226	0.000607399
-0.737374	-0.997226	0.000640628
-0.717172	-0.997226	0.000674864
-0.69697	-0.997226	0.000710053
-0.676768	-0.997226	0.000746156
-0.656566	-0.997226	0.000783115
-0.636364	-0.997226	0.000820864
-0.616162	-0.997226	0.000859332
-0.59596	-0.997226	0.00089844
-0.575758	-0.997226	0.000938099
-0.555556	-0.997226	0.000978214
-0.535354	-0.997226	0.0010187
-0.515152	-0.997226	0.00105942
-0.494949	-0.997226	0.00110027
-0.474747	-0.997226	0.00114114
-0.454545	-0.997226	0.0011819
-0.434343	-0.997226	0.00122241
-0.414141	-0.997226	0.00126253
-0.393939	-0.997226	0.00130213
-0.373737	-0.997226	0.00134106
-0.353535	-0.997226	0.00137917
-0.333333	-0.997226	0.00141631
-0.313131	-0.997226	0.00145235
-0.292929	-0.997226	0.00148711
-0.272727	-0.997226	0.00152046
-0.252525	-0.997226	0.00155225
-0.232323	-0.997226	0.00158234
-0.212121	-0.997226	0.00161059
-0.191919	-0.997226	0.00163689
-0.171717	-0.997226	0.00166108
-0.151515	-0.997226	0.00168307
-0.131313	-0.997226	0.00170274
-0.111111	-0.997226	0.00171999
-0.0909091	-0.997226	0.00173473
-0.0707071	-0.997226	0.0017469
-0.0505051	-0.997226	0.00175644
-0.030303	-0.997226	0.00176329
-0.010101	-0.997226	0.00176741
0.010101	-0.997226	0.00176879
0.030303	-0.997226	0.00176741
0.0505051	-0.997226	0.00176329
0.0707071	-0.997226	0.00175644
0.0909091	-0.997226	0.00174691
0.111111	-0.997226	0.00173474
0.131313	-0.997226	0.00171999
0.151515	-0.997226	0.00170273
0.171717	-0.997226	0.00168306
0.191919	-0.997226	0.00166108
0.212121	-0.997226	0.00163689
0.232323	-0.997226	0.0016106
0.252525	-0.997226	0.00158234
0.272727	-0.997226	0.00155224
0.292929	-0.997226	0.00152045
0.313131	-0.997226	0.0014871
0.333333	-0.997226	0.00145234
0.353535	-0.997226	0.00141631
0.373737	-0.997226	0.00137916
0.393939	-0.997226	0.00134105
0.414141	-0.997226	0.00130213
0.434343	-0.997226	0.00126253
0.454545	-0.997226	0.00122241
0.474747	-0.997226	0.00118189
0.494949	-0.997226	0.00114114
0.515152	-0.997226	0.00110027
0.535354	-0.997226	0.00105941
0.555556	-0.997226	0.0010187
0.575758	-0.997226	0.000978216
0.59596	-0.997226	0.000938094
0.616162	-0.997226	0.000898438
0.636364	-0.997226	0.000859329
0.656566	-0.997226	0.00082086
0.676768	-0.997226	0.000783111
0.69697	-0.997226	0.000746152
0.717172	-0.997226	0.000710053
0.737374	-0.997226	0.000674857
0.757576	-0.997226	0.000640626
0.777778	-0.997226	0.000607399
0.79798	-0.997226	0.000575211
0.818182	-0.997226	0.000544089
0.838384	-0.997226	0.000514054
0.858586	-0.997226	0.000485125
0.878788	-0.997226	0.00045731
0.89899	-0.997226	0.000430609
0.919192	-0.997226	0.000405031
0.939394	-0.997226	0.000380566
0.959596	-0.997226	0.000357206
[truncated: 11,802 more rows]

## Sheet: Fig2
Figure 2a														Figure 2b												Figure 2c					Figure 2d					Figure 2e
	Gap (um) ->	0.3	0.35	0.4	0.425	0.45	0.475	0.5	0.55	0.6	0.65			Gap (um)->	0.3	0.35	0.4	0.425	0.45	0.475	0.5	0.55	0.6	0.65		Experiments		R = 6 um	R = 8 um		Wavelength(nm)	Transmission(a.u.)	Wavelength(nm)	Fitted Transmission(a.u.)		Wavelength (nm)	Normalized Transmission (a.u.)
		Normalized Transmission (a.u.)													Normalized Transmission (a.u.)												Gap (um)	ER/FWHM (dB/nm)			1585.98	1.02322	1586.01	0.909542		1585	1.00171
Detuning	-0.399835	0.901989	0.973081	0.884537	0.945186	0.878679	0.875121	0.853096	0.894805	0.967269	0.837675		Detuning	-0.399835	0.940072	0.87137	0.867088	0.878519	0.931262	0.810768	0.926362	0.833106	0.992629	0.928138			0.3	249.331	147.855		1585.98	0.971672	1586.02	0.902681		1585	1.01386
	-0.399011	0.901047	0.972715	0.885173	0.943575	0.877017	0.876652	0.851969	0.892945	0.967507	0.839852			-0.399011	0.943232	0.871632	0.863496	0.875792	0.92868	0.812452	0.92245	0.8335	0.988719	0.931131			0.35	159.597	472.492		1585.98	1.02071	1586.02	0.895046		1585	1.03524
	-0.398186	0.900374	0.972072	0.885748	0.942423	0.874643	0.879033	0.850709	0.890951	0.966926	0.841836			-0.398186	0.944784	0.870928	0.860414	0.873428	0.924778	0.817077	0.922312	0.833326	0.985244	0.934006			0.4	212.638	585.906		1585.98	1.00057	1586.02	0.886523		1585	0.970027
	-0.397362	0.899546	0.970736	0.886048	0.94133	0.872577	0.881998	0.849869	0.888709	0.96615	0.843091			-0.397362	0.946094	0.867902	0.858759	0.870962	0.922639	0.819743	0.927272	0.835295	0.983664	0.932916			0.425	153.365	514.912		1585.98	0.999241	1586.02	0.876975		1585	0.991595
	-0.396538	0.898262	0.968904	0.88613	0.940095	0.87068	0.88495	0.84949	0.886826	0.965928	0.843775			-0.396538	0.94806	0.866455	0.859915	0.869363	0.92285	0.818057	0.931004	0.840148	0.980941	0.932018			0.45	116.379	712.055		1585.98	0.991612	1586.02	0.866245		1585	0.96045
	-0.395713	0.896657	0.967128	0.88585	0.938863	0.868519	0.887556	0.849502	0.885209	0.965731	0.84469			-0.395713	0.949601	0.86769	0.862682	0.86964	0.924641	0.816296	0.929579	0.844021	0.976362	0.93479			0.475	87.3348	182.886		1585.98	0.99021	1586.02	0.854145		1585	0.963836
	-0.394889	0.895331	0.965747	0.885234	0.937406	0.866507	0.889767	0.849711	0.88356	0.965281	0.846383			-0.394889	0.95125	0.868151	0.862108	0.86906	0.926753	0.817347	0.925016	0.847262	0.971978	0.938233			0.5	61.433	688.505		1585.98	1.01372	1586.02	0.840451		1585.01	1.02846
	-0.394064	0.894039	0.964431	0.884489	0.935829	0.864837	0.89129	0.849663	0.881828	0.965143	0.848789			-0.394064	0.952939	0.868724	0.862796	0.868138	0.926193	0.819468	0.918056	0.851028	0.969314	0.941679			0.55	48.5169	94.9186		1585.98	0.993526	1586.02	0.8249		1585.01	1.00424
	-0.39324	0.892168	0.962938	0.883555	0.934122	0.862878	0.892317	0.849154	0.880033	0.965454	0.851076			-0.39324	0.953866	0.869539	0.867212	0.868369	0.924232	0.82047	0.909591	0.852412	0.968673	0.94551			0.6	7.39996	240.902		1585.98	1.01067	1586.02	0.80718		1585.01	0.996954
	-0.392415	0.890344	0.96151	0.882579	0.931969	0.860591	0.893391	0.848383	0.878355	0.96546	0.852841			-0.392415	0.955812	0.869249	0.867871	0.868562	0.922983	0.81977	0.905552	0.852044	0.968823	0.947721			0.65	27.14485824]	137.469		1585.98	1.00288	1586.02	0.786924		1585.01	0.980128
	-0.391591	0.888455	0.959957	0.8817	0.929907	0.859011	0.894797	0.847602	0.876993	0.964838	0.854786			-0.391591	0.959281	0.868266	0.863758	0.868272	0.921217	0.818532	0.907691	0.85328	0.967338	0.947358							1585.98	1.00747	1586.02	0.763703		1585.01	1.00709
	-0.390767	0.886	0.958214	0.881232	0.92849	0.858333	0.896533	0.846765	0.876037	0.964201	0.856969			-0.390767	0.961219	0.867618	0.860658	0.867759	0.916715	0.81939	0.909014	0.855453	0.964075	0.947889							1585.99	0.987257	1586.02	0.737019		1585.01	1.01585
	-0.389942	0.883797	0.956998	0.881647	0.927083	0.857946	0.898391	0.845914	0.875138	0.963678	0.858892			-0.389942	0.961304	0.868001	0.862879	0.866035	0.912578	0.822739	0.908892	0.857664	0.961808	0.950334		Simulation	Gap (um)	ER/FWHM (dB/nm)			1585.99	0.979433	1586.03	0.70631		1585.01	1.03313
	-0.389118	0.882035	0.956085	0.882703	0.925331	0.857372	0.900184	0.844989	0.873706	0.962358	0.860611			-0.389118	0.96213	0.867236	0.866707	0.864682	0.911432	0.826244	0.910264	0.860109	0.960701	0.950023			0.3	120.134	50.9002		1585.99	0.977771	1586.03	0.670962		1585.01	1.00586
	-0.388293	0.880166	0.95471	0.88348	0.923473	0.8561	0.901806	0.84382	0.87139	0.960161	0.862066			-0.388293	0.962855	0.865796	0.866949	0.865997	0.911072	0.829123	0.911009	0.863427	0.958627	0.948441			0.323529	233.353	85.9204		1585.99	1.01919	1586.03	0.630339		1585.01	0.960804
	-0.387469	0.878142	0.952844	0.883563	0.921537	0.8543	0.90338	0.842781	0.868614	0.958384	0.863078			-0.387469	0.964065	0.866741	0.866354	0.86761	0.911982	0.830645	0.909385	0.866897	0.956119	0.948796			0.347059	303.372	143.535		1585.99	0.992808	1586.03	0.583855		1585.01	1.03083
	-0.386645	0.876187	0.950734	0.883367	0.919729	0.852774	0.905284	0.842467	0.866055	0.957511	0.864208			-0.386645	0.967276	0.868004	0.868344	0.867727	0.911209	0.829976	0.905444	0.867043	0.953784	0.950729			0.370588	196.529	242.159		1585.99	0.972626	1586.03	0.531099		1585.01	1.02123
	-0.38582	0.874313	0.948731	0.883093	0.917806	0.851158	0.907608	0.842818	0.863835	0.957056	0.865816			-0.38582	0.97056	0.868124	0.871038	0.866571	0.907267	0.827084	0.904296	0.86516	0.951657	0.952749			0.394118	149.646	423.84		1585.99	1.01374	1586.03	0.472041		1585.01	0.958731
	-0.384996	0.872323	0.947133	0.882454	0.915321	0.848829	0.909811	0.84341	0.862225	0.956772	0.867297			-0.384996	0.972131	0.867334	0.870489	0.864368	0.904332	0.823929	0.90691	0.864732	0.950171	0.953535			0.417647	118.059	890.155		1585.99	1.01799	1586.03	0.407351		1585.02	1.00243
	-0.384171	0.870072	0.945793	0.881648	0.912655	0.846087	0.911948	0.843957	0.861182	0.956444	0.868399			-0.384171	0.97177	0.86703	0.869064	0.863414	0.901463	0.824476	0.905618	0.865949	0.948276	0.953558			0.441176	93.181	763.021		1585.99	1.0222	1586.03	0.338798		1585.02	1.00213
	-0.383347	0.867894	0.944166	0.881643	0.910344	0.843559	0.914504	0.844364	0.860088	0.956094	0.869477			-0.383347	0.972835	0.868569	0.87087	0.865137	0.897845	0.826011	0.902695	0.86811	0.945044	0.953903			0.464706	73.6717	541.829		1585.99	1.002	1586.03	0.269681		1585.02	1.00204
	-0.382523	0.865981	0.942248	0.882596	0.90843	0.84175	0.916893	0.844902	0.858741	0.955737	0.870653			-0.382523	0.975752	0.868107	0.873677	0.867136	0.897108	0.827727	0.900453	0.870296	0.942401	0.955236			0.488235	57.5028	418.384		1585.99	1.00009	1586.03	0.205049		1585.02	0.984533
	-0.381698	0.864056	0.940426	0.88349	0.906652	0.84073	0.918765	0.845673	0.857317	0.955144	0.872221			-0.381698	0.978028	0.865729	0.876033	0.866725	0.89783	0.831673	0.896165	0.872648	0.939789	0.955954			0.511765	44.7723	330.324		1585.99	1.01636	1586.03	0.151407		1585.02	1.01145
	-0.380874	0.86236	0.938956	0.883852	0.904775	0.840473	0.920554	0.84662	0.855893	0.954451	0.874171			-0.380874	0.980802	0.865611	0.876765	0.865563	0.896697	0.832896	0.894274	0.874617	0.935802	0.957439			0.535294	34.5424	260.786		1586	0.996212	1586.03	0.1156		1585.02	0.976827
	-0.380049	0.861102	0.937641	0.883907	0.903012	0.839958	0.922415	0.84733	0.854377	0.953447	0.875961			-0.380049	0.983738	0.867522	0.873859	0.865498	0.893882	0.831243	0.895903	0.875931	0.931823	0.961507			0.558824	26.3497	204.842		1586	0.994253	1586.04	0.102983		1585.02	0.995552
	-0.379225	0.859976	0.935941	0.884304	0.90188	0.838605	0.924428	0.847539	0.852997	0.951947	0.877771			-0.379225	0.98438	0.869308	0.870852	0.865588	0.889852	0.831056	0.897839	0.878103	0.928344	0.965567			0.582353	19.9	159.265		1586	0.992281	1586.04	0.1156		1585.02	0.996933
	-0.378401	0.858923	0.933987	0.885356	0.901076	0.837541	0.926876	0.847878	0.851756	0.950648	0.879937			-0.378401	0.98234	0.870517	0.871094	0.865188	0.88626	0.834485	0.897459	0.880234	0.926818	0.968054			0.605882	14.8717	121.987		1586	1.0204	1586.04	0.151407		1585.02	1.05191
	-0.377576	0.857972	0.932232	0.886539	0.899702	0.837218	0.929685	0.848309	0.850166	0.949796	0.882182			-0.377576	0.98018	0.871528	0.873908	0.86353	0.884434	0.839347	0.894031	0.881346	0.926119	0.967506			0.629412	11.0074	92.7632		1586	0.994312	1586.04	0.205048		1585.02	1.00069
	-0.376752	0.856573	0.930723	0.887674	0.897693	0.837251	0.932052	0.848914	0.848276	0.948666	0.88432			-0.376752	0.979415	0.871373	0.876718	0.860692	0.884389	0.841203	0.888897	0.881548	0.9249	0.964952			0.652941	7.93472	68.9127		1586	0.992297	1586.04	0.26968		1585.02	0.994082
	-0.375927	0.854393	0.929256	0.888573	0.895705	0.836836	0.933534	0.85	0.846587	0.947129	0.886296			-0.375927	0.980194	0.869753	0.876939	0.859378	0.886036	0.83986	0.884875	0.884278	0.92444	0.963808			0.676471	5.63836	50.777		1586	0.996257	1586.04	0.338797		1585.02	1.01447
	-0.375103	0.85215	0.927782	0.889162	0.893933	0.835248	0.93467	0.850882	0.84504	0.945715	0.887949			-0.375103	0.982395	0.86841	0.876137	0.861144	0.887842	0.837751	0.882158	0.888692	0.923853	0.962919			0.7	3.80853	36.1945		1586	1.0181	1586.04	0.407348		1585.03	1.01717
	-0.374279	0.850476	0.926546	0.889869	0.892328	0.832599	0.935934	0.85143	0.843181	0.944404	0.88936			-0.374279	0.98458	0.869623	0.876194	0.862855	0.886219	0.838345	0.878694	0.890086	0.922009	0.962654							1586	1.03388	1586.04	0.472038		1585.03	0.930084
	-0.373454	0.84921	0.92547	0.890906	0.89097	0.829858	0.937383	0.851942	0.841261	0.943035	0.890563			-0.373454	0.98609	0.871837	0.87722	0.861269	0.882754	0.840275	0.875751	0.891141	0.918983	0.965629							1586	0.984172	1586.04	0.531095		1585.03	0.995701
	-0.37263	0.848343	0.924057	0.892223	0.889419	0.827976	0.939374	0.852412	0.839861	0.94168	0.891857			-0.37263	0.987397	0.872506	0.881191	0.857418	0.881366	0.840981	0.875605	0.892871	0.918001	0.968194							1586	0.988065	1586.04	0.583851		1585.03	1.0074
	-0.371805	0.847638	0.922343	0.893588	0.887295	0.826767	0.942099	0.852634	0.838892	0.940169	0.893781			-0.371805	0.988586	0.87389	0.886612	0.856142	0.879383	0.840572	0.877973	0.895559	0.918986	0.967992							1586	0.956401	1586.04	0.630335		1585.03	1.02813
	-0.370981	0.846594	0.920604	0.894455	0.885141	0.825603	0.944564	0.852255	0.837665	0.938061	0.89609			-0.370981	0.989511	0.87476	0.889075	0.858253	0.876519	0.838257	0.881064	0.898284	0.915688	0.967761							1586	1.01941	1586.04	0.670957		1585.03	0.967107
	-0.370157	0.845613	0.91837	0.894586	0.883495	0.824107	0.945904	0.851696	0.835868	0.935534	0.898083			-0.370157	0.989522	0.872906	0.88761	0.859643	0.874325	0.837108	0.884475	0.898168	0.909906	0.968098							1586.01	0.981904	1586.05	0.706305		1585.03	1.03311
	-0.369332	0.844739	0.915377	0.894324	0.881958	0.822731	0.947247	0.852035	0.83419	0.933419	0.899678			-0.369332	0.989449	0.872535	0.88511	0.859724	0.872108	0.839933	0.883663	0.898034	0.90681	0.968608							1586.01	0.991624	1586.05	0.737014		1585.03	0.989819
	-0.368508	0.843661	0.912257	0.89386	0.879965	0.821788	0.949459	0.853826	0.833425	0.932057	0.901095			-0.368508	0.990772	0.874878	0.88475	0.859465	0.870308	0.845896	0.878652	0.899653	0.905876	0.970274							1586.01	0.995425	1586.05	0.763698		1585.03	0.991949
	-0.367683	0.842553	0.909546	0.893507	0.877616	0.82086	0.951715	0.856121	0.833264	0.931114	0.902521			-0.367683	0.992798	0.876665	0.885842	0.860004	0.86899	0.851418	0.874083	0.902081	0.905305	0.973176							1586.01	0.993347	1586.05	0.786919		1585.03	0.984834
	-0.366859	0.84121	0.907336	0.893916	0.875412	0.820262	0.953288	0.85787	0.833165	0.930497	0.904519			-0.366859	0.99537	0.87842	0.888202	0.862376	0.869147	0.852073	0.8691	0.90491	0.902189	0.975606							1586.01	0.997123	1586.05	0.807175		1585.03	1.0235
	-0.366035	0.839533	0.905738	0.894924	0.8736	0.820046	0.954292	0.859198	0.83311	0.930092	0.90731			-0.366035	0.996952	0.880602	0.891803	0.865427	0.869907	0.850377	0.866809	0.907493	0.899583	0.975989							1586.01	0.960029	1586.05	0.824895		1585.03	1.02545
	-0.36521	0.83796	0.904679	0.895602	0.872126	0.819361	0.955353	0.860058	0.832579	0.929418	0.910132			-0.36521	0.997349	0.881574	0.894446	0.866865	0.8692	0.850592	0.869154	0.909723	0.899717	0.976104							1586.01	0.958034	1586.05	0.840446		1585.04	0.999662
	-0.364386	0.837171	0.903889	0.895995	0.870718	0.817595	0.956933	0.860312	0.831728	0.928838	0.912303			-0.364386	0.998131	0.881264	0.894362	0.866188	0.869198	0.851875	0.871122	0.911828	0.898323	0.976172							1586.01	0.950236	1586.05	0.85414		1585.04	0.973678
	-0.363561	0.837245	0.903444	0.896814	0.869208	0.814907	0.959146	0.860696	0.831082	0.928731	0.914151			-0.363561	0.997563	0.880048	0.892536	0.864545	0.869893	0.854187	0.868567	0.912782	0.895432	0.9732							1586.01	0.971471	1586.05	0.866241		1585.04	1.02143
	-0.362737	0.837298	0.903187	0.897971	0.867692	0.812177	0.96205	0.861773	0.829923	0.928428	0.916018			-0.362737	0.995362	0.879473	0.8923	0.863673	0.867919	0.855704	0.864506	0.913406	0.892728	0.970841							1586.01	0.981047	1586.05	0.876971		1585.04	0.976613
	-0.361913	0.836817	0.902479	0.899123	0.866451	0.809955	0.96539	0.863151	0.82838	0.927224	0.917796			-0.361913	0.994588	0.880379	0.8932	0.864345	0.864185	0.85684	0.863821	0.914901	0.890435	0.971852							1586.01	0.950157	1586.05	0.886518		1585.04	0.977856
	-0.361088	0.836012	0.901261	0.900242	0.865442	0.80791	0.968197	0.864595	0.827187	0.925302	0.919289			-0.361088	0.995371	0.880618	0.893545	0.864588	0.860918	0.861034	0.863609	0.915065	0.888669	0.974009							1586.01	0.97704	1586.05	0.895042		1585.04	1.01605
	-0.360264	0.83466	0.899903	0.901378	0.864291	0.805908	0.970021	0.865781	0.825869	0.923118	0.920473			-0.360264	0.995169	0.880653	0.892856	0.864869	0.858887	0.863811	0.861876	0.91523	0.886748	0.976254							1586.02	0.957802	1586.06	0.902677		1585.04	1.01701
	-0.359439	0.832509	0.898375	0.90242	0.863067	0.804713	0.971289	0.866534	0.824268	0.920512	0.921642			-0.359439	0.994401	0.882495	0.89209	0.866544	0.86007	0.86299	0.861632	0.918758	0.883691	0.975614							1586.02	0.944389				1585.04	1.01781
	-0.358615	0.830584	0.896543	0.903324	0.861917	0.804508	0.972499	0.867485	0.823022	0.917327	0.922861			-0.358615	0.994022	0.884826	0.894342	0.867936	0.864388	0.862008	0.863997	0.923301	0.880858	0.971902							1586.02	0.92531				1585.04	0.971968
	-0.357791	0.829274	0.89444	0.904414	0.860816	0.804608	0.973786	0.868909	0.821987	0.914029	0.92398			-0.357791	0.994111	0.886299	0.897092	0.868459	0.867209	0.861484	0.865587	0.924399	0.880042	0.969431							1586.02	0.912036				1585.04	1.00043
	-0.356966	0.827741	0.89227	0.905893	0.859373	0.804465	0.974684	0.870283	0.820801	0.91147	0.92498			-0.356966	0.994033	0.886831	0.897643	0.868301	0.86455	0.862917	0.864699	0.923151	0.87967	0.969697							1586.02	0.938772				1585.04	1.00094
	-0.356142	0.826223	0.890299	0.907398	0.85732	0.803889	0.975271	0.871073	0.819586	0.909825	0.925822			-0.356142	0.992014	0.886475	0.899336	0.867975	0.858352	0.867813	0.864386	0.923247	0.878124	0.97113							1586.02	0.885676				1585.04	0.973497
	-0.355317	0.825336	0.888681	0.908328	0.855122	0.803178	0.976096	0.871819	0.818627	0.908628	0.92666			-0.355317	0.989843	0.885515	0.902006	0.869302	0.85669	0.871793	0.864046	0.926902	0.875144	0.97232							1586.02	0.889646				1585.05	1.02996
	-0.354493	0.824917	0.887192	0.908699	0.853213	0.80277	0.977134	0.872955	0.818258	0.907658	0.927951			-0.354493	0.989829	0.885021	0.901658	0.871571	0.861071	0.871228	0.863023	0.93201	0.871333	0.972433							1586.02	0.870918				1585.05	1.00267
	-0.353669	0.824588	0.885705	0.909214	0.851895	0.802913	0.978051	0.874	0.818154	0.906898	0.929707			-0.353669	0.991133	0.88599	0.899905	0.873432	0.861104	0.870047	0.86411	0.934184	0.870222	0.972725							1586.02	0.835288				1585.05	1.0035
	-0.352844	0.824365	0.884686	0.90997	0.851112	0.803147	0.97875	0.875052	0.817872	0.906045	0.931352			-0.352844	0.993023	0.888338	0.900225	0.876013	0.855674	0.869742	0.864637	0.93456	0.871481	0.97272							1586.02	0.788502				1585.05	0.99519
	-0.35202	0.82443	0.883872	0.910867	0.850344	0.802866	0.979539	0.876499	0.817528	0.904778	0.932663			-0.35202	0.993461	0.890752	0.903231	0.878565	0.853156	0.868472	0.860858	0.934876	0.870295	0.969282							1586.02	0.736262				1585.05	0.996461
	-0.351195	0.82472	0.882447	0.91247	0.849543	0.801938	0.980561	0.878021	0.817486	0.90327	0.933808			-0.351195	0.990859	0.891069	0.907859	0.878649	0.854587	0.870064	0.858197	0.934728	0.866191	0.965169							1586.02	0.706756				1585.05	0.979256
	-0.350371	0.825364	0.880665	0.914597	0.848562	0.800596	0.981567	0.879505	0.817823	0.901647	0.934699			-0.350371	0.988315	0.8899	0.910456	0.877243	0.855663	0.87507	0.861057	0.934846	0.862134	0.964968							1586.03	0.722342				1585.05	1.0092
	-0.349547	0.826405	0.879458	0.916605	0.847217	0.799403	0.982653	0.881127	0.817664	0.899691	0.935348			-0.349547	0.986608	0.890828	0.912595	0.878172	0.854925	0.879328	0.863832	0.93647	0.861183	0.967253							1586.03	0.625662				1585.05	1.00189
	-0.348722	0.827215	0.878528	0.918627	0.846104	0.798544	0.984022	0.88299	0.816469	0.897607	0.935876			-0.348722	0.984074	0.894669	0.916109	0.881595	0.853305	0.880996	0.862339	0.938666	0.862411	0.967045							1586.03	0.579751				1585.05	1.02307
	-0.347898	0.827271	0.877481	0.920638	0.845296	0.797777	0.985572	0.885046	0.814955	0.895904	0.936608			-0.347898	0.983134	0.898117	0.915203	0.884294	0.85004	0.880774	0.860052	0.941596	0.86275	0.963941							1586.03	0.517238				1585.05	1.01618
	-0.347073	0.826507	0.876865	0.922532	0.844552	0.797043	0.987152	0.886888	0.813691	0.894105	0.937827			-0.347073	0.982789	0.899056	0.911558	0.884931	0.847083	0.879492	0.860509	0.945822	0.861949	0.962388							1586.03	0.466117				1585.05	1.0094
	-0.346249	0.825382	0.876121	0.924818	0.844293	0.796531	0.988349	0.888658	0.812529	0.891552	0.939083			-0.346249	0.979945	0.899292	0.912999	0.884732	0.846979	0.878443	0.862999	0.94729	0.86118	0.961479							1586.03	0.443045				1585.05	0.983657
	-0.345425	0.824658	0.874592	0.927123	0.844287	0.796388	0.988943	0.890588	0.811255	0.888746	0.940233			-0.345425	0.978044	0.900255	0.91659	0.885763	0.848349	0.880627	0.86438	0.945777	0.859871	0.959467							1586.03	0.369987				1585.06	0.986377
	-0.3446	0.824425	0.872514	0.928756	0.843782	0.796749	0.989308	0.892442	0.809887	0.886306	0.941414			-0.3446	0.978292	0.90185	0.916687	0.886742	0.84795	0.885229	0.862547	0.946497	0.857314	0.957689							1586.03	0.297178				1585.06	0.97953
	-0.343776	0.824267	0.87032	0.93026	0.842779	0.797278	0.989777	0.89427	0.808514	0.884431	0.942394			-0.343776	0.977924	0.90326	0.915759	0.886284	0.846188	0.89107	0.858737	0.947786	0.854925	0.955848							1586.03	0.235702				1585.06	0.953429
	-0.342951	0.823931	0.868346	0.931912	0.841748	0.797098	0.99026	0.896211	0.807563	0.883259	0.943127			-0.342951	0.977043	0.90428	0.916583	0.887594	0.846734	0.895591	0.856725	0.947051	0.852634	0.955612							1586.03	0.157813				1585.06	1.0232
	-0.342127	0.823578	0.866374	0.933062	0.841434	0.796096	0.990581	0.898134	0.807452	0.88225	0.943601			-0.342127	0.975576	0.906872	0.918465	0.89074	0.845933	0.896204	0.8574	0.946939	0.849653	0.955486							1586.03	0.146516				1585.06	1.02586
	-0.341303	0.823442	0.864336	0.933444	0.841965	0.795302	0.990977	0.900394	0.807822	0.880893	0.943826			-0.341303	0.973129	0.910191	0.919316	0.892792	0.84342	0.896596	0.85889	0.947232	0.846585	0.95314							1586.03	0.113174				1585.06	1.02848
	-0.340478	0.823572	0.862524	0.933447	0.842598	0.795217	0.991873	0.903212	0.808059	0.879423	0.944071			-0.340478	0.971481	0.911873	0.918493	0.894435	0.844945	0.897521	0.860887	0.94748	0.844767	0.952397							1586.04	0.0964711				1585.06	0.99236
	-0.339654	0.824068	0.861046	0.933709	0.842888	0.795259	0.993258	0.905731	0.808208	0.877813	0.944455			-0.339654	0.971512	0.913208	0.917834	0.89638	0.846387	0.895741	0.862472	0.949174	0.844323	0.952868							1586.04	0.167897				1585.06	1.00456
	-0.338829	0.825321	0.859928	0.934918	0.842702	0.794867	0.994508	0.907731	0.808381	0.876008	0.944975			-0.338829	0.97166	0.913848	0.918358	0.899099	0.842285	0.894103	0.861934	0.95253	0.843493	0.952336							1586.04	0.178659				1585.06	1.00707
	-0.338005	0.827113	0.859035	0.936976	0.842193	0.793727	0.994974	0.909579	0.808101	0.874161	0.945726			-0.338005	0.970591	0.91308	0.918786	0.902109	0.836508	0.89698	0.861413	0.952835	0.841584	0.951857							1586.04	0.249785				1585.06	0.980284
	-0.337181	0.828356	0.858425	0.939229	0.841547	0.792113	0.995093	0.910831	0.807399	0.872499	0.946924			-0.337181	0.967869	0.914288	0.91766	0.903853	0.83559	0.899874	0.864664	0.948646	0.840357	0.952595							1586.04	0.304283				1585.06	0.972866
	-0.336356	0.82913	0.858208	0.941298	0.840832	0.791025	0.995329	0.911227	0.806997	0.871283	0.948412			-0.336356	0.96474	0.915908	0.918522	0.906053	0.838939	0.899576	0.868422	0.946117	0.840164	0.952843							1586.04	0.375078				1585.06	1.01432
	-0.335532	0.830251	0.8579	0.943085	0.840384	0.790989	0.995372	0.911233	0.807161	0.87037	0.94949			-0.335532	0.962479	0.915223	0.924172	0.908858	0.842411	0.900529	0.868809	0.947491	0.83973	0.949957							1586.04	0.423833				1585.07	1.00672
	-0.334707	0.831329	0.857368	0.944762	0.839838	0.791595	0.995231	0.911342	0.807752	0.869671	0.950056			-0.334707	0.959979	0.914804	0.929498	0.910317	0.844451	0.902058	0.864982	0.950332	0.840031	0.945673							1586.04	0.461561				1585.07	0.949693
	-0.333883	0.83189	0.856662	0.946083	0.838908	0.792225	0.994879	0.911574	0.808453	0.868977	0.950365			-0.333883	0.956481	0.916763	0.92991	0.911601	0.846634	0.902088	0.862275	0.951984	0.841646	0.941124							1586.04	0.531953				1585.07	1.03023
	-0.333059	0.832262	0.855356	0.946971	0.83845	0.79267	0.994251	0.911974	0.808628	0.867752	0.950249			-0.333059	0.953359	0.920979	0.929623	0.911915	0.849628	0.903182	0.863414	0.951567	0.841346	0.936933							1586.04	0.591305				1585.07	1.04158
	-0.332234	0.832739	0.853949	0.948548	0.838566	0.793258	0.993848	0.91281	0.80831	0.866259	0.949837			-0.332234	0.951904	0.923898	0.933794	0.911046	0.848607	0.903687	0.862656	0.950306	0.838553	0.93441							1586.04	0.612442				1585.07	1.03276
	-0.33141	0.833108	0.852776	0.951106	0.838716	0.794015	0.99386	0.91345	0.808205	0.865274	0.949428			-0.33141	0.951748	0.924331	0.93561	0.911406	0.84396	0.90457	0.8633	0.949836	0.836944	0.93287							1586.04	0.671626				1585.07	1.01352
	-0.330585	0.833141	0.851395	0.953443	0.839116	0.794433	0.994023	0.913817	0.808378	0.864699	0.949097			-0.330585	0.950158	0.92311	0.931714	0.91287	0.840861	0.908788	0.865002	0.950272	0.835235	0.931429							1586.05	0.69812				1585.07	0.973896
	-0.329761	0.833291	0.850146	0.954718	0.839934	0.794266	0.994282	0.914864	0.808608	0.864102	0.948858			-0.329761	0.945697	0.919832	0.931732	0.914172	0.840409	0.910657	0.863102	0.950418	0.831947	0.930444							1586.05	0.778866				1585.07	1.01273
	-0.328937	0.834184	0.848946	0.955245	0.840477	0.793643	0.994242	0.916587	0.809021	0.863697	0.948367			-0.328937	0.94194	0.919856	0.937981	0.915368	0.841734	0.910012	0.863464	0.949542	0.830714	0.931141							1586.05	0.767308				1585.07	0.94229
	-0.328112	0.835461	0.847499	0.955919	0.840379	0.793018	0.993456	0.918519	0.809353	0.863328	0.947456			-0.328112	0.942196	0.926142	0.944221	0.918759	0.8415	0.913135	0.866786	0.947987	0.831877	0.931737							1586.05	0.777473				1585.07	0.960155
	-0.327288	0.836239	0.846204	0.957263	0.840183	0.793005	0.992484	0.920228	0.80907	0.862277	0.946409			-0.327288	0.943712	0.931344	0.944195	0.922702	0.839258	0.916005	0.866764	0.947839	0.832244	0.930255							1586.05	0.836375				1585.07	1.00696
	-0.326463	0.836884	0.845193	0.959207	0.840039	0.793681	0.991761	0.921442	0.808205	0.860757	0.945483			-0.326463	0.942921	0.930885	0.940137	0.924986	0.840108	0.915363	0.863355	0.948814	0.830708	0.926967							1586.05	0.81408				1585.07	1.01402
	-0.325639	0.83819	0.844427	0.961233	0.839735	0.794524	0.99098	0.922287	0.807194	0.859297	0.944807			-0.325639	0.941547	0.928743	0.940218	0.927555	0.842153	0.914991	0.86111	0.948725	0.830654	0.922841							1586.05	0.856715				1585.08	0.981885
	-0.324815	0.839724	0.844136	0.963159	0.839682	0.795527	0.990082	0.922917	0.806444	0.857871	0.944182			-0.324815	0.939374	0.928576	0.943452	0.929636	0.839918	0.916682	0.862056	0.948419	0.832882	0.920354							1586.05	0.872319				1585.08	0.979309
	-0.32399	0.840875	0.843747	0.96542	0.840057	0.796795	0.989166	0.923451	0.806414	0.856459	0.943792			-0.32399	0.935465	0.930062	0.946931	0.931964	0.837337	0.92118	0.864838	0.949335	0.832626	0.919929							1586.05	0.893337				1585.08	1.04519
	-0.323166	0.841555	0.842742	0.967797	0.840087	0.797995	0.98824	0.923987	0.807098	0.855206	0.943941			-0.323166	0.931215	0.934114	0.947076	0.935754	0.840032	0.924597	0.870047	0.949174	0.831204	0.919706							1586.05	0.887395				1585.08	0.985239
	-0.322341	0.842264	0.842048	0.969694	0.840153	0.799186	0.987219	0.924723	0.807771	0.854123	0.94398			-0.322341	0.927362	0.93978	0.943024	0.938499	0.844953	0.923474	0.875014	0.947627	0.831311	0.917173							1586.05	0.886891				1585.08	1.02315
	-0.321517	0.843507	0.841537	0.971302	0.841202	0.800347	0.986267	0.92599	0.807962	0.853011	0.943315			-0.321517	0.925409	0.941436	0.941817	0.940579	0.846275	0.920665	0.876596	0.946793	0.830437	0.913705							1586.05	0.891816				1585.08	1.04245
	-0.320692	0.844915	0.840669	0.972999	0.842491	0.801286	0.985472	0.927827	0.807707	0.851907	0.941974			-0.320692	0.923219	0.940322	0.943415	0.942729	0.844191	0.919549	0.877837	0.94507	0.827806	0.912004							1586.06	0.934478				1585.08	1.01405
	-0.319868	0.846002	0.839952	0.974858	0.843512	0.802015	0.9846	0.929689	0.807553	0.850608	0.940309			-0.319868	0.919013	0.940129	0.945188	0.944189	0.841746	0.920485	0.877952	0.94422	0.826502	0.910884							1586.06	0.907155				1585.08	1.04458
	-0.319044	0.846671	0.83955	0.976746	0.844641	0.802587	0.983489	0.931526	0.808069	0.848872	0.939366			-0.319044	0.915231	0.940486	0.94826	0.945314	0.841297	0.922767	0.877161	0.945651	0.826732	0.910271							1586.06	0.933712				1585.08	0.958924
	-0.318219	0.847193	0.83961	0.978295	0.845804	0.80311	0.98211	0.93348	0.808923	0.847191	0.939571			-0.318219	0.911894	0.942077	0.951697	0.94664	0.84433	0.924513	0.877118	0.94501	0.826225	0.911069							1586.06	0.944152				1585.08	0.980521
	-0.317395	0.847966	0.839773	0.979392	0.846844	0.803516	0.980825	0.93493	0.809339	0.84566	0.93976			-0.317395	0.908255	0.945047	0.955263	0.948265	0.84845	0.924066	0.87774	0.94208	0.826719	0.912732							1586.06	0.906225				1585.08	0.963161
	-0.31657	0.848831	0.83955	0.980401	0.847577	0.804044	0.979923	0.936046	0.809562	0.843915	0.939141			-0.31657	0.906226	0.948308	0.957824	0.950049	0.850992	0.924328	0.880221	0.942391	0.828261	0.911164							1586.06	0.95439				1585.08	0.965172
	-0.315746	0.849727	0.839493	0.981347	0.847766	0.805358	0.979151	0.937525	0.81023	0.842119	0.937976			-0.315746	0.905959	0.951326	0.958605	0.952978	0.852145	0.927058	0.882991	0.944511	0.830194	0.905436							1586.06	0.948819				1585.08	1.00612
	-0.314922	0.850966	0.839814	0.982008	0.847727	0.807134	0.978365	0.939051	0.810956	0.840671	0.936199			-0.314922	0.904506	0.954074	0.959105	0.95615	0.851772	0.929983	0.885029	0.941352	0.831715	0.901191							1586.06	0.970169				1585.09	1.01724
	-0.314097	0.852331	0.839905	0.982426	0.847825	0.808323	0.977684	0.939922	0.811534	0.839547	0.933857			-0.314097	0.903126	0.956006	0.959146	0.957505	0.851508	0.931204	0.883909	0.934958	0.829411	0.899638							1586.06	0.964685				1585.09	1.03766
	-0.313273	0.8537	0.839634	0.982918	0.848173	0.808982	0.976719	0.940103	0.811986	0.838459	0.931946			-0.313273	0.904025	0.956954	0.95995	0.958832	0.854376	0.930564	0.879063	0.932316	0.826999	0.898829							1586.06	0.937752				1585.09	1.02801
	-0.312448	0.855401	0.839397	0.983813	0.849116	0.809558	0.975291	0.940316	0.812053	0.837529	0.930863			-0.312448	0.904071	0.956795	0.961919	0.96105	0.857658	0.930593	0.877038	0.934436	0.828887	0.899292							1586.06	0.969976				1585.09	0.948998
	-0.311624	0.857599	0.839371	0.985197	0.850547	0.809914	0.974016	0.941289	0.812176	0.837073	0.930108			-0.311624	0.900919	0.957167	0.963136	0.963528	0.85826	0.933857	0.880284	0.93626	0.830564	0.899833							1586.06	0.970001				1585.09	0.967963
	-0.3108	0.859954	0.839404	0.986849	0.851983	0.810439	0.97301	0.943005	0.812801	0.836845	0.929316			-0.3108	0.896614	0.959759	0.96366	0.966135	0.856161	0.936602	0.885527	0.935206	0.829824	0.89837							1586.07	0.937825				1585.09	0.986648
	-0.309975	0.861554	0.839428	0.988276	0.853408	0.811556	0.971737	0.944503	0.813705	0.836151	0.928114			-0.309975	0.894218	0.960807	0.964499	0.968986	0.854382	0.93533	0.891742	0.93229	0.829769	0.895211							1586.07	0.948686				1585.09	1.00522
	-0.309151	0.862174	0.839299	0.989425	0.85518	0.812903	0.970136	0.945174	0.814798	0.835189	0.926355			-0.309151	0.892363	0.961356	0.967267	0.971851	0.855382	0.93261	0.898194	0.930025	0.830293	0.891571							1586.07	0.991848				1585.09	1.02385
	-0.308326	0.862675	0.838992	0.990427	0.857345	0.814244	0.96888	0.945339	0.816027	0.834918	0.924241			-0.308326	0.889912	0.964406	0.97044	0.973709	0.856379	0.931987	0.901427	0.931161	0.828783	0.88878							1586.07	0.954417				1585.09	0.964397
	-0.307502	0.863523	0.838674	0.991389	0.859088	0.815259	0.968265	0.945323	0.817196	0.835206	0.921906			-0.307502	0.888632	0.967075	0.97099	0.974869	0.856941	0.933519	0.899725	0.932806	0.82686	0.886676							1586.07	0.943904				1585.09	1.04242
	-0.306678	0.864277	0.838063	0.992568	0.860075	0.815729	0.967385	0.945911	0.818093	0.835294	0.919746			-0.306678	0.886873	0.968667	0.971118	0.97593	0.858147	0.933879	0.899336	0.933047	0.827159	0.884334												1585.09	1.06218
	-0.305853	0.865003	0.837418	0.993703	0.861145	0.816149	0.965725	0.947704	0.818715	0.835037	0.918338			-0.305853	0.884491	0.969329	0.972212	0.978115	0.861141	0.932506	0.904272	0.932351	0.828449	0.881415												1585.09	0.994307
	-0.305029	0.866208	0.837063	0.994448	0.862776	0.816757	0.964035	0.949753	0.819602	0.834468	0.917421			-0.305029	0.882577	0.970332	0.972953	0.979913	0.865802	0.931778	0.90816	0.929379	0.829587	0.878553												1585.1	1.01499
	-0.304204	0.867367	0.836489	0.994939	0.864896	0.817665	0.96297	0.950963	0.820834	0.833887	0.916526			-0.304204	0.879883	0.972637	0.973624	0.979883	0.869336	0.9328	0.907372	0.925517	0.832765	0.877533												1585.1	0.967301
	-0.30338	0.868023	0.835885	0.995188	0.867147	0.818962	0.962599	0.951557	0.822042	0.833513	0.915412			-0.30338	0.878517	0.97387	0.975516	0.980417	0.870304	0.933778	0.905154	0.923491	0.836856	0.875352												1585.1	0.978626
	-0.302556	0.86852	0.835956	0.995082	0.868824	0.820399	0.962149	0.952136	0.822939	0.833194	0.913648			-0.302556	0.878282	0.973489	0.977703	0.981727	0.869395	0.932828	0.90676	0.922447	0.836152	0.870938												1585.1	0.98011
	-0.301731	0.869325	0.836271	0.99476	0.869674	0.821839	0.960918	0.952907	0.823266	0.832954	0.911583			-0.301731	0.876298	0.974649	0.978686	0.983066	0.868387	0.931887	0.910519	0.921394	0.832919	0.870382												1585.1	1.02085
	-0.300907	0.87081	0.836293	0.99464	0.870137	0.82306	0.959386	0.954012	0.823339	0.832422	0.909587			-0.300907	0.874419	0.977638	0.979213	0.983744	0.867695	0.931653	0.909383	0.919317	0.8318	0.872614												1585.1	0.972452
	-0.300082	0.872877	0.83625	0.994941	0.870765	0.824207	0.957972	0.955262	0.823425	0.831419	0.907291			-0.300082	0.873085	0.98043	0.978018	0.983433	0.869517	0.930423	0.90751	0.916284	0.832453	0.871512												1585.1	1.03215
	-0.299258	0.87516	0.836134	0.995159	0.871581	0.825899	0.956238	0.9561	0.823883	0.830654	0.904872			-0.299258	0.869726	0.982561	0.977366	0.983167	0.87383	0.927081	0.909234	0.915596	0.834321	0.867039												1585.1	1.00239
	-0.298434	0.877184	0.836071	0.995016	0.872456	0.82788	0.953866	0.956289	0.82522	0.830714	0.902859			-0.298434	0.865175	0.983274	0.980569	0.984067	0.877165	0.923977	0.911522	0.914915	0.836475	0.863087												1585.1	0.991763
	-0.297609	0.878876	0.836569	0.995284	0.87355	0.82922	0.951472	0.955864	0.827005	0.831368	0.901031			-0.297609	0.862022	0.982966	0.982374	0.986232	0.878882	0.925175	0.915603	0.911915	0.839437	0.861429												1585.1	1.00026
	-0.296785	0.880698	0.837275	0.996328	0.874879	0.830167	0.949846	0.955336	0.828801	0.831843	0.899049			-0.296785	0.859876	0.982989	0.981689	0.988113	0.879931	0.927962	0.921393	0.909964	0.841665	0.862												1585.1	0.968843
	-0.29596	0.882986	0.837504	0.997547	0.876503	0.831787	0.948954	0.95559	0.83077	0.832065	0.896924			-0.29596	0.857851	0.984358	0.982903	0.989242	0.883507	0.92892	0.925753	0.910382	0.841109	0.864855												1585.1	0.996
	-0.295136	0.885418	0.837372	0.998529	0.878252	0.833895	0.948012	0.956871	0.832851	0.832481	0.894412			-0.295136	0.856103	0.986793	0.983787	0.990162	0.888257	0.929892	0.927548	0.91093	0.840319	0.866115												1585.11	0.993353
	-0.294312	0.887246	0.837374	0.999374	0.879984	0.835501	0.946583	0.958728	0.834833	0.833086	0.891724			-0.294312	0.8537	0.988173	0.982615	0.991825	0.891555	0.93024	0.927057	0.91063	0.840492	0.862996												1585.11	1.01008
	-0.293487	0.888584	0.837584	1	0.882111	0.836984	0.94502	0.960421	0.836317	0.83375	0.889267			-0.293487	0.852504	0.988238	0.982841	0.993346	0.891513	0.929379	0.92651	0.910934	0.840149	0.858869												1585.11	0.997521
	-0.292663	0.890203	0.837597	0.999965	0.884466	0.839186	0.943736	0.961673	0.836981	0.834107	0.887036			-0.292663	0.854266	0.990028	0.983757	0.992751	0.888047	0.930669	0.928027	0.909383	0.841347	0.85517												1585.11	1.06281
	-0.291838	0.892029	0.837564	0.999423	0.886642	0.841622	0.94276	0.962322	0.837118	0.833819	0.884844			-0.291838	0.855081	0.993096	0.982563	0.990532	0.888609	0.931579	0.931356	0.904008	0.843676	0.853113												1585.11	0.982785
	-0.291014	0.893279	0.837699	0.99875	0.888761	0.843607	0.941999	0.962096	0.837179	0.833236	0.882513			-0.291014	0.853274	0.993627	0.981523	0.988134	0.8931	0.930093	0.933378	0.899697	0.844374	0.854993												1585.11	0.990387
	-0.29019	0.894033	0.838178	0.997903	0.89056	0.845105	0.941223	0.96164	0.837516	0.833065	0.880286			-0.29019	0.851852	0.992642	0.983204	0.988293	0.896048	0.929624	0.934811	0.896277	0.845689	0.857134												1585.11	0.998292
	-0.289365	0.89503	0.83894	0.996883	0.891716	0.846474	0.93985	0.961461	0.838191	0.833353	0.878278			-0.289365	0.851324	0.993105	0.986275	0.991315	0.896064	0.928017	0.938412	0.890216	0.848342	0.855324												1585.11	0.987233
	-0.288541	0.896379	0.839458	0.996061	0.892537	0.848208	0.938153	0.961427	0.838988	0.833504	0.876493			-0.288541	0.849862	0.993962	0.988654	0.994032	0.894355	0.922179	0.94	0.886099	0.852005	0.852328												1585.11	1.05344
	-0.287716	0.897656	0.840052	0.995522	0.893548	0.850305	0.937141	0.961531	0.839716	0.833548	0.875054			-0.287716	0.847896	0.994917	0.988069	0.995953	0.894692	0.915929	0.93787	0.887171	0.855577	0.852798												1585.11	0.965937
	-0.286892	0.898725	0.841126	0.995009	0.895032	0.852343	0.936449	0.961794	0.840507	0.833816	0.873843			-0.286892	0.845694	0.996839	0.983395	0.998326	0.896549	0.9148	0.93586	0.891433	0.85688	0.854515												1585.11	0.993947
	-0.286068	0.899933	0.84199	0.994824	0.896793	0.854211	0.935246	0.962263	0.841509	0.834359	0.872335			-0.286068	0.842263	0.99759	0.980478	1	0.897614	0.917873	0.934861	0.894902	0.856611	0.85349												1585.11	1.02194
	-0.285243	0.901428	0.842285	0.994934	0.898596	0.855932	0.933308	0.96273	0.842226	0.835195	0.870028			-0.285243	0.839918	0.997645	0.982839	0.99848	0.89876	0.919773	0.936124	0.895113	0.857871	0.849835												1585.12	0.953967
	-0.284419	0.902963	0.842658	0.994881	0.9004	0.857661	0.930982	0.963086	0.842705	0.836154	0.867246			-0.284419	0.839819	0.998079	0.985887	0.995741	0.901017	0.917884	0.940495	0.891461	0.861277	0.844852												1585.12	1.00095
	-0.283594	0.904375	0.843253	0.994733	0.901885	0.859961	0.928895	0.963002	0.843631	0.836926	0.864902			-0.283594	0.839345	0.99681	0.987495	0.996311	0.904022	0.9161	0.945272	0.885037	0.863425	0.842492												1585.12	0.971146
	-0.28277	0.905549	0.843661	0.994386	0.903137	0.862691	0.926837	0.962462	0.845175	0.83733	0.863314			-0.28277	0.838396	0.996261	0.989618	0.998022	0.907673	0.917256	0.950128	0.881761	0.86392	0.844465												1585.12	1.00814
	-0.281946	0.90648	0.844104	0.993694	0.904856	0.864895	0.924867	0.962253	0.846942	0.837765	0.861513			-0.281946	0.836766	0.998291	0.991772	0.996817	0.910761	0.917309	0.951709	0.881419	0.866429	0.845195												1585.12	1.05441
	-0.281121	0.907564	0.845037	0.992769	0.907173	0.866172	0.923326	0.96204	0.848323	0.838231	0.858864			-0.281121	0.834561	1	0.991254	0.995276	0.912167	0.915102	0.949884	0.880309	0.871255	0.844002												1585.12	0.995569
	-0.280297	0.909001	0.846112	0.991837	0.90958	0.867001	0.922018	0.961194	0.849231	0.838082	0.856081			-0.280297	0.834834	0.999815	0.98821	0.996152	0.914599	0.912664	0.953834	0.879341	0.874103	0.845881												1585.12	1.01287
	-0.279472	0.910608	0.847008	0.991047	0.911587	0.868021	0.920699	0.960444	0.850092	0.837697	0.854001			-0.279472	0.837297	0.997381	0.987054	0.997863	0.916853	0.910321	0.961641	0.878684	0.875022	0.848196												1585.12	1.00152
	-0.278648	0.91201	0.847892	0.990011	0.913377	0.86942	0.919304	0.960438	0.851488	0.837736	0.852615			-0.278648	0.837775	0.994818	0.990131	0.997985	0.916206	0.909832	0.964519	0.877072	0.875781	0.847072												1585.12	0.961692
	-0.277824	0.913094	0.849076	0.988699	0.91519	0.871134	0.918012	0.960387	0.853594	0.838206	0.851443			-0.277824	0.836377	0.995945	0.993083	0.996753	0.918474	0.910261	0.964834	0.875467	0.876029	0.84451												1585.12	1.01653
	-0.276999	0.914357	0.850407	0.987345	0.916797	0.872994	0.917028	0.959693	0.855863	0.838868	0.850342			-0.276999	0.836087	0.998071	0.993604	0.99588	0.923313	0.908666	0.966363	0.875854	0.878053	0.842872												1585.12	1.00506
	-0.276175	0.915585	0.851242	0.986018	0.918123	0.875099	0.916167	0.958818	0.858118	0.839684	0.848808			-0.276175	0.836345	0.997509	0.991554	0.996135	0.923566	0.905744	0.967288	0.876952	0.883033	0.843174												1585.12	0.974826
	-0.27535	0.916482	0.851883	0.985031	0.919412	0.877515	0.914656	0.958188	0.860692	0.840561	0.846332			-0.27535	0.83684	0.997067	0.986411	0.997193	0.925601	0.902141	0.966217	0.877823	0.887878	0.842871												1585.13	0.982381
	-0.274526	0.917438	0.852598	0.98436	0.920809	0.879636	0.912566	0.958083	0.862954	0.841091	0.843583			-0.274526	0.836902	0.996864	0.983119	0.996188	0.930979	0.898454	0.965847	0.878115	0.889236	0.840341												1585.13	0.999408
	-0.273702	0.91863	0.852999	0.983562	0.922105	0.881529	0.910919	0.958383	0.863876	0.841617	0.841482			-0.273702	0.835029	0.996512	0.985621	0.99282	0.932404	0.896366	0.967055	0.875345	0.888813	0.840088												1585.13	1.01653
	-0.272877	0.920354	0.853456	0.98241	0.923446	0.883869	0.909589	0.958456	0.864393	0.842562	0.840015			-0.272877	0.834103	0.997278	0.989595	0.989594	0.932618	0.895623	0.967403	0.870272	0.890323	0.842669												1585.13	1.01508
	-0.272053	0.922479	0.854056	0.980931	0.925454	0.88644	0.908153	0.958019	0.865795	0.843855	0.83876			-0.272053	0.835583	0.998692	0.990133	0.987649	0.933207	0.89354	0.967561	0.866338	0.891238	0.842635												1585.13	1.03251
	-0.271228	0.924427	0.854166	0.979249	0.928313	0.888987	0.906696	0.957288	0.867573	0.845656	0.837562			-0.271228	0.836645	0.999582	0.988268	0.988143	0.932952	0.891127	0.969421	0.864093	0.890606	0.838875												1585.13	1.0034
	-0.270404	0.92641	0.853882	0.97769	0.931336	0.89174	0.905127	0.956619	0.86912	0.847565	0.836273			-0.270404	0.836898	0.998747	0.986123	0.989578	0.933716	0.892523	0.971799	0.863281	0.891737	0.834574												1585.13	0.993137
	-0.26958	0.928942	0.854337	0.976524	0.93424	0.894234	0.903596	0.956183	0.870382	0.848558	0.83503			-0.26958	0.83602	0.998468	0.984133	0.989817	0.935791	0.89414	0.971335	0.862339	0.893184	0.831872												1585.13	0.992286
	-0.268755	0.931894	0.856136	0.975614	0.937187	0.895958	0.902259	0.955802	0.871507	0.848816	0.83368			-0.268755	0.833132	0.998207	0.983036	0.989318	0.937288	0.890309	0.9719	0.860472	0.895922	0.831821												1585.13	0.972843
	-0.267931	0.934467	0.857829	0.974874	0.939973	0.896826	0.900869	0.955602	0.872874	0.8492	0.831898			-0.267931	0.83078	0.99552	0.981865	0.988753	0.938736	0.883696	0.977752	0.859161	0.901598	0.833279												1585.13	0.990619
	-0.267106	0.935941	0.858545	0.974165	0.942647	0.89708	0.899257	0.955741	0.87465	0.849942	0.83033			-0.267106	0.832547	0.993987	0.979508	0.987854	0.940567	0.879135	0.982694	0.858933	0.906647	0.833847												1585.13	1.0176
	-0.266282	0.936738	0.85975	0.972958	0.945141	0.897495	0.897655	0.955952	0.876653	0.851181	0.829289			-0.266282	0.836159	0.995516	0.977136	0.986523	0.941597	0.879137	0.983541	0.859349	0.909019	0.833573												1585.13	0.998041
	-0.265458	0.937679	0.861816	0.971189	0.947168	0.89831	0.896029	0.956076	0.879084	0.852657	0.82843			-0.265458	0.837217	0.995275	0.975893	0.985466	0.942634	0.8812	0.985097	0.858162	0.910559	0.834015												1585.14	0.997002
	-0.264633	0.938862	0.863641	0.969169	0.948728	0.899596	0.894079	0.955645	0.88222	0.854158	0.827296			-0.264633	0.836135	0.9928	0.976813	0.984281	0.944496	0.880512	0.990353	0.856134	0.912421	0.834979												1585.14	0.986656
	-0.263809	0.940057	0.865043	0.967002	0.950017	0.901752	0.892061	0.954283	0.885538	0.855554	0.825601			-0.263809	0.834887	0.993048	0.979383	0.983141	0.947236	0.879512	0.993553	0.855454	0.913661	0.834155												1585.14	0.994833
	-0.262984	0.940814	0.865911	0.964846	0.951179	0.904529	0.890571	0.952723	0.888202	0.856779	0.823933			-0.262984	0.833499	0.994554	0.979414	0.982301	0.949066	0.880038	0.991335	0.854817	0.915759	0.832042												1585.14	1.01227
	-0.26216	0.941272	0.866629	0.963018	0.952617	0.907467	0.889685	0.951561	0.88994	0.858142	0.82251			-0.26216	0.832546	0.993412	0.975827	0.980143	0.949979	0.879342	0.98895	0.854012	0.919132	0.831865												1585.14	1.00204
	-0.261336	0.941666	0.868069	0.961579	0.954408	0.910624	0.889151	0.950582	0.891329	0.859162	0.821219			-0.261336	0.833434	0.990337	0.974274	0.977416	0.951733	0.877338	0.988159	0.853521	0.923027	0.833282												1585.14	1.00117
	-0.260511	0.941693	0.870055	0.959865	0.956043	0.913692	0.888608	0.949408	0.892711	0.859704	0.820348			-0.260511	0.83382	0.988166	0.975193	0.977038	0.954173	0.873931	0.989027	0.852398	0.925888	0.83277												1585.14	1.00965
	-0.259687	0.941884	0.872359	0.957717	0.957355	0.916346	0.887864	0.947824	0.894255	0.860519	0.819961			-0.259687	0.832826	0.986609	0.974645	0.977467	0.958464	0.870093	0.990048	0.850514	0.92688	0.831428												1585.14	1.0459
	-0.258862	0.942645	0.874962	0.955616	0.958681	0.918673	0.887578	0.946026	0.896078	0.861431	0.819761			-0.258862	0.831782	0.985588	0.973858	0.975447	0.962273	0.867217	0.990013	0.848306	0.928817	0.832925												1585.14	0.962491
	-0.258038	0.943895	0.877827	0.953571	0.960453	0.920617	0.887606	0.944667	0.897666	0.862366	0.81911			-0.258038	0.832732	0.987998	0.974744	0.972804	0.958813	0.863533	0.992031	0.8466	0.931805	0.835972												1585.14	1.00813
	-0.257214	0.945342	0.880594	0.951522	0.962251	0.922212	0.886898	0.944086	0.898971	0.86374	0.818038			-0.257214	0.837505	0.989728	0.974438	0.970987	0.95084	0.861987	0.995221	0.846178	0.934351	0.838099												1585.14	0.970957
	-0.256389	0.94643	0.882514	0.94933	0.963658	0.923429	0.885586	0.943977	0.90015	0.865158	0.817322			-0.256389	0.842312	0.988271	0.970072	0.968949	0.950067	0.864621	0.996201	0.844195	0.935923	0.83819												1585.14	0.979812
	-0.255565	0.94751	0.883644	0.947307	0.965028	0.92417	0.884045	0.94383	0.900995	0.866558	0.816833			-0.255565	0.844246	0.98763	0.965799	0.967671	0.957361	0.865215	0.995268	0.840898	0.935927	0.837465												1585.15	1.03461
	-0.25474	0.949006	0.884343	0.945955	0.966427	0.924572	0.882253	0.943322	0.901494	0.868442	0.815951			-0.25474	0.845407	0.986572	0.964814	0.967142	0.963229	0.861149	0.995389	0.840096	0.936178	0.838691												1585.15	0.997367
	-0.253916	0.950448	0.884664	0.944625	0.967647	0.924709	0.880761	0.942556	0.901992	0.870671	0.814891			-0.253916	0.845599	0.984034	0.965223	0.967164	0.964842	0.857145	0.996797	0.841263	0.938971	0.842148												1585.15	1.01519
	-0.253092	0.951654	0.884817	0.942913	0.969193	0.92493	0.879997	0.941489	0.903263	0.873008	0.813983			-0.253092	0.844377	0.980967	0.966671	0.967775	0.964131	0.856783	0.99744	0.84258	0.941533	0.84511												1585.15	0.986977
	-0.252267	0.952847	0.884977	0.941219	0.971071	0.926167	0.879555	0.940218	0.905457	0.875154	0.813208			-0.252267	0.844254	0.978274	0.967376	0.966887	0.964431	0.858115	0.998553	0.843539	0.942454	0.843903												1585.15	0.967859
	-0.251443	0.953798	0.885619	0.939787	0.972224	0.928488	0.87909	0.939	0.907874	0.876858	0.812725			-0.251443	0.844182	0.976607	0.965272	0.965242	0.967495	0.857431	0.999108	0.844967	0.944415	0.839328												1585.15	1.00365
	-0.250618	0.954386	0.887381	0.938751	0.972959	0.930701	0.878779	0.937707	0.910195	0.878271	0.812819			-0.250618	0.844026	0.974701	0.9643	0.964571	0.96981	0.855923	0.996994	0.843521	0.947564	0.836126												1585.15	1.02094
	-0.249794	0.954868	0.889848	0.937521	0.974161	0.932079	0.878478	0.936299	0.912252	0.879331	0.813207			-0.249794	0.845914	0.972779	0.964874	0.964404	0.969946	0.85571	0.996081	0.838448	0.951628	0.836467												1585.15	1.01065
	-0.248969	0.955483	0.892362	0.935233	0.975771	0.93296	0.877777	0.935007	0.913746	0.880233	0.813059			-0.248969	0.848619	0.970061	0.96125	0.964415	0.968163	0.852615	0.996201	0.836234	0.956275	0.838925												1585.15	1.03683
	-0.248145	0.956494	0.89487	0.932179	0.977527	0.93375	0.876901	0.933984	0.914867	0.881225	0.811972			-0.248145	0.850048	0.96715	0.955587	0.964629	0.966915	0.848211	0.99282	0.837696	0.958679	0.840938												1585.15	0.989869
	-0.247321	0.957789	0.897094	0.92931	0.979283	0.934351	0.87595	0.932943	0.915739	0.882247	0.810046			-0.247321	0.850519	0.96525	0.954111	0.96464	0.967328	0.847821	0.988958	0.838537	0.95713	0.841168												1585.15	0.961193
	-0.246496	0.958859	0.899	0.927131	0.980899	0.934712	0.874309	0.931692	0.916352	0.883407	0.807976			-0.246496	0.85175	0.963622	0.956266	0.962837	0.96667	0.846931	0.989877	0.837333	0.954983	0.841103												1585.15	1.00534
	-0.245672	0.959232	0.900866	0.925398	0.982016	0.935142	0.872203	0.930689	0.917245	0.884757	0.806583			-0.245672	0.852055	0.963996	0.958208	0.959017	0.966026	0.843829	0.994174	0.835826	0.955348	0.841659												1585.15	0.967593
	-0.244847	0.959049	0.902666	0.923472	0.982562	0.936047	0.870564	0.929845	0.918412	0.88614	0.806134			-0.244847	0.850403	0.966117	0.956825	0.955628	0.967685	0.841327	0.997419	0.83518	0.957119	0.841822												1585.16	0.993487
	-0.244023	0.9591	0.904807	0.921236	0.983198	0.937756	0.869705	0.928513	0.91956	0.887327	0.806473			-0.244023	0.850096	0.967263	0.952878	0.954318	0.971313	0.84088	0.996336	0.835168	0.959176	0.841903												1585.16	0.992193
	-0.243199	0.959542	0.90739	0.919153	0.984417	0.939854	0.869202	0.926939	0.92107	0.888292	0.806984			-0.243199	0.852166	0.966722	0.950191	0.955014	0.974477	0.842884	0.9936	0.835763	0.961859	0.842062												1585.16	1.05435
	-0.242374	0.96016	0.909481	0.917634	0.986069	0.941352	0.868787	0.92552	0.922967	0.889619	0.807538			-0.242374	0.854924	0.964426	0.948157	0.955791	0.97503	0.84367	0.995054	0.837098	0.963989	0.842602												1585.16	1.00798
	-0.24155	0.960993	0.911098	0.916399	0.988086	0.942204	0.868823	0.924387	0.924749	0.891718	0.808461			-0.24155	0.857189	0.961787	0.945145	0.955693	0.972861	0.840986	0.997152	0.836664	0.964235	0.844561												1585.16	0.9889
	-0.240725	0.961746	0.912761	0.914662	0.989906	0.943052	0.869142	0.923724	0.926152	0.89392	0.809324			-0.240725	0.858456	0.960535	0.942211	0.955346	0.969677	0.837196	0.994407	0.83261	0.963975	0.846502												1585.16	1.01501
	-0.239901	0.96211	0.913962	0.912578	0.990647	0.943811	0.86892	0.923408	0.927435	0.895902	0.809459			-0.239901	0.860352	0.958259	0.939416	0.953268	0.968765	0.835037	0.98947	0.829319	0.965424	0.847992												1585.16	1.00499
	-0.239077	0.962152	0.914627	0.911198	0.990448	0.944378	0.867853	0.923087	0.92909	0.897949	0.808967			-0.239077	0.862473	0.954472	0.937091	0.949543	0.970721	0.831614	0.988716	0.8296	0.96775	0.849816												1585.16	0.994889
	-0.238252	0.962105	0.915397	0.910665	0.990114	0.944857	0.866536	0.922405	0.930997	0.899871	0.808507			-0.238252	0.863227	0.953553	0.93533	0.945988	0.97225	0.827864	0.989103	0.830946	0.969093	0.853399												1585.16	1.00259
	-0.237428	0.962483	0.916638	0.910162	0.990332	0.945094	0.865518	0.921531	0.93283	0.901619	0.808372			-0.237428	0.864063	0.955679	0.934166	0.943928	0.972767	0.826607	0.985029	0.830871	0.971131	0.857301												1585.16	0.974054
	-0.236603	0.963131	0.918208	0.909279	0.991048	0.945458	0.864612	0.921189	0.934415	0.903597	0.808008			-0.236603	0.86578	0.95619	0.934787	0.943482	0.974441	0.825421	0.981353	0.830246	0.974162	0.858615												1585.16	0.990056
	-0.235779	0.963198	0.919954	0.908249	0.991832	0.946258	0.863825	0.921119	0.935705	0.906089	0.807651			-0.235779	0.867628	0.953152	0.934962	0.94216	0.976963	0.82579	0.980524	0.831928	0.975873	0.860909												1585.16	0.996625
	-0.234955	0.962771	0.921751	0.907043	0.992457	0.947075	0.863717	0.920128	0.936855	0.908906	0.807685			-0.234955	0.869921	0.94947	0.931603	0.939868	0.976952	0.827169	0.982531	0.834076	0.976839	0.863389												1585.17	1.02945
	-0.23413	0.962369	0.923192	0.905277	0.992851	0.947899	0.864179	0.918328	0.937565	0.911595	0.807289			-0.23413	0.87302	0.94778	0.926237	0.938728	0.97321	0.828447	0.986478	0.834733	0.978919	0.863534												1585.17	0.99054
	-0.233306	0.962142	0.924468	0.903502	0.993086	0.948718	0.864769	0.91637	0.937969	0.91368	0.80654			-0.233306	0.874779	0.947749	0.92338	0.938181	0.969125	0.829577	0.987262	0.835163	0.980685	0.864749												1585.17	0.99576
	-0.232481	0.962122	0.92589	0.902346	0.993205	0.949362	0.865155	0.914186	0.93848	0.915059	0.806127			-0.232481	0.873721	0.946398	0.924384	0.937173	0.966249	0.82646	0.984804	0.835177	0.982819	0.866246												1585.17	0.991796
	-0.231657	0.962306	0.927572	0.901435	0.993512	0.950192	0.864704	0.911864	0.939193	0.916068	0.806123			-0.231657	0.871863	0.942104	0.924331	0.936218	0.96493	0.82188	0.980724	0.832772	0.985803	0.865698												1585.17	0.978852
	-0.230833	0.962653	0.929602	0.900361	0.993969	0.950794	0.863685	0.909664	0.939899	0.917136	0.806454			-0.230833	0.873734	0.937299	0.920837	0.934291	0.967337	0.82082	0.976694	0.828395	0.986328	0.864135												1585.17	1.01835
	-0.230008	0.962778	0.931912	0.899087	0.994194	0.950874	0.862615	0.907571	0.940134	0.918544	0.806879			-0.230008	0.878071	0.933429	0.917453	0.930953	0.971041	0.819986	0.977654	0.826828	0.98631	0.862714												1585.17	1.01398
	-0.229184	0.962407	0.934483	0.897854	0.994509	0.950852	0.861471	0.905397	0.940196	0.920227	0.8071			-0.229184	0.880253	0.931801	0.915658	0.929582	0.971405	0.817775	0.979105	0.829114	0.987524	0.862869												1585.17	0.992442
	-0.228359	0.962068	0.93653	0.897072	0.995065	0.950562	0.86057	0.90392	0.940437	0.922089	0.807085			-0.228359	0.882043	0.932197	0.913139	0.930806	0.971482	0.817456	0.975902	0.830515	0.987781	0.865938												1585.17	0.997205
	-0.227535	0.961998	0.937467	0.896436	0.99531	0.950275	0.860011	0.903849	0.940816	0.923908	0.807356			-0.227535	0.883643	0.932463	0.908475	0.932081	0.972598	0.818417	0.974581	0.830679	0.986667	0.869494												1585.17	1.01086
	-0.226711	0.96166	0.937764	0.895191	0.99529	0.950506	0.859512	0.903893	0.941489	0.925369	0.807963			-0.226711	0.884892	0.933112	0.902964	0.931777	0.972193	0.817489	0.977357	0.832968	0.986568	0.869964												1585.17	1.0334
	-0.225886	0.960842	0.938217	0.893905	0.995375	0.950728	0.858807	0.903273	0.942409	0.926905	0.808718			-0.225886	0.886571	0.933445	0.900844	0.928492	0.973016	0.815395	0.978467	0.834678	0.988199	0.869294												1585.17	0.98784
	-0.225062	0.959693	0.939431	0.892898	0.9953	0.950578	0.858293	0.902465	0.943408	0.928963	0.809986			-0.225062	0.887857	0.931189	0.90032	0.924073	0.973125	0.813125	0.975282	0.833011	0.990169	0.8714												1585.18	0.96858
	-0.224237	0.958448	0.94148	0.891504	0.994864	0.950354	0.858579	0.901516	0.944499	0.931274	0.811024			-0.224237	0.890414	0.928808	0.898101	0.921448	0.969198	0.811326	0.971197	0.829831	0.993555	0.875129												1585.18	1.0095
	-0.223413	0.957773	0.944151	0.889864	0.993987	0.950093	0.859015	0.900251	0.945713	0.933941	0.811423			-0.223413	0.893489	0.928526	0.896764	0.919649	0.966621	0.814062	0.96946	0.829178	0.994913	0.877238												1585.18	0.999734
	-0.222589	0.957769	0.947121	0.888154	0.99288	0.949748	0.859063	0.898632	0.94668	0.936889	0.811708			-0.222589	0.894893	0.927857	0.894879	0.918482	0.967494	0.819072	0.966732	0.831824	0.993235	0.878658												1585.18	0.973452
	-0.221764	0.957462	0.950124	0.886296	0.992182	0.949418	0.859262	0.897147	0.947067	0.939282	0.811557			-0.221764	0.895707	0.924541	0.893388	0.918969	0.967616	0.818436	0.959349	0.83372	0.99344	0.882122												1585.18	0.998619
	-0.22094	0.956646	0.952751	0.884424	0.991763	0.949122	0.859472	0.895915	0.947117	0.941076	0.811541			-0.22094	0.898306	0.919974	0.895125	0.919597	0.968394	0.813442	0.953736	0.834455	0.994112	0.887003												1585.18	1.02418
	-0.220115	0.955993	0.954598	0.882592	0.990983	0.948805	0.85938	0.894512	0.946925	0.942521	0.812409			-0.220115	0.902829	0.918008	0.896585	0.919941	0.971328	0.809528	0.954963	0.835443	0.993827	0.890192												1585.18	0.999085
	-0.219291	0.955532	0.95608	0.880778	0.9897	0.94849	0.859584	0.892873	0.946793	0.94348	0.813421			-0.219291	0.90582	0.917779	0.897155	0.919031	0.973826	0.807947	0.955871	0.836555	0.995657	0.891578												1585.18	1.0338
	-0.218467	0.954803	0.957323	0.879445	0.988236	0.948281	0.860124	0.890992	0.946955	0.944534	0.814238			-0.218467	0.904926	0.915928	0.899071	0.915113	0.975989	0.808161	0.955032	0.838915	0.9986	0.892782												1585.18	1.00065
	-0.217642	0.953821	0.958187	0.878824	0.98707	0.94822	0.860129	0.888718	0.947099	0.946124	0.814784			-0.217642	0.903291	0.913756	0.896886	0.911268	0.976097	0.808076	0.955593	0.841987	0.99836	0.894041												1585.18	0.950489
	-0.216818	0.953077	0.959202	0.878402	0.986081	0.948296	0.859777	0.886613	0.946911	0.947973	0.815011			-0.216818	0.904253	0.912915	0.888683	0.909894	0.973181	0.806274	0.955457	0.843557	0.996286	0.895692												1585.18	1.0197
	-0.215993	0.952508	0.960481	0.8781	0.98499	0.948118	0.86006	0.885371	0.946272	0.949533	0.815412			-0.215993	0.906421	0.913732	0.883788	0.90835	0.969868	0.805559	0.955951	0.842585	0.994721	0.896747												1585.18	1.01209
	-0.215169	0.951337	0.961815	0.878022	0.98369	0.947086	0.860501	0.884466	0.945489	0.950765	0.816135			-0.215169	0.908294	0.914863	0.885342	0.906112	0.965665	0.805808	0.954852	0.839231	0.993373	0.897149												1585.19	0.978656
	-0.214345	0.94957	0.962859	0.877835	0.98166	0.945575	0.860214	0.883141	0.944843	0.952222	0.81694			-0.214345	0.909422	0.913622	0.887203	0.906228	0.961894	0.804992	0.950045	0.835165	0.992361	0.898716												1585.19	1.0048
	-0.21352	0.948003	0.963879	0.877265	0.979367	0.944361	0.859586	0.881545	0.944469	0.95385	0.817447			-0.21352	0.910356	0.911513	0.886103	0.907285	0.96189	0.805304	0.94815	0.832718	0.991552	0.901335												1585.19	0.987894
	-0.212696	0.946794	0.964916	0.876686	0.977883	0.943299	0.859116	0.880169	0.944553	0.955706	0.817527			-0.212696	0.912892	0.910311	0.883349	0.9056	0.962113	0.806092	0.948697	0.835304	0.991196	0.905881												1585.19	1.01341
	-0.211871	0.945944	0.965198	0.876547	0.977029	0.942032	0.858983	0.878562	0.944687	0.957889	0.817644			-0.211871	0.914613	0.908672	0.879348	0.902016	0.959465	0.806363	0.946388	0.838762	0.991515	0.911723												1585.19	1.00436
	-0.211047	0.945594	0.965147	0.876425	0.975802	0.940729	0.859073	0.876427	0.944383	0.959911	0.818347			-0.211047	0.915588	0.906361	0.875537	0.899436	0.957085	0.807891	0.941543	0.838574	0.99222	0.915521												1585.19	0.994967
	-0.210223	0.945156	0.965421	0.875739	0.974072	0.939313	0.858963	0.874648	0.944011	0.961819	0.819765			-0.210223	0.919316	0.903795	0.874856	0.896978	0.958628	0.807348	0.939124	0.838441	0.992854	0.918332												1585.19	1.01938
	-0.209398	0.944251	0.966441	0.874761	0.972359	0.937197	0.858986	0.873388	0.943843	0.963887	0.821259			-0.209398	0.923243	0.901866	0.875994	0.893181	0.958829	0.803686	0.942408	0.839123	0.993731	0.920354												1585.19	0.992327
	-0.208574	0.943159	0.968472	0.873868	0.970628	0.934557	0.859584	0.871823	0.943678	0.965928	0.822428			-0.208574	0.924389	0.901727	0.876575	0.889722	0.95337	0.802403	0.943432	0.84193	0.99473	0.920272												1585.19	0.999145
	-0.207749	0.94168	0.970479	0.872894	0.968651	0.932363	0.860342	0.870057	0.943314	0.967427	0.823714			-0.207749	0.924145	0.901166	0.875433	0.88811	0.950568	0.80479	0.939408	0.846174	0.995056	0.918967												1585.19	1.01428
	-0.206925	0.939612	0.971572	0.872058	0.966532	0.93094	0.860957	0.868551	0.94277	0.968174	0.825054			-0.206925	0.925287	0.89813	0.871515	0.889327	0.953268	0.806665	0.935288	0.846821	0.994433	0.918098												1585.19	0.961538
	-0.206101	0.937174	0.972101	0.871525	0.964814	0.929943	0.861281	0.867224	0.942285	0.968713	0.825945			-0.206101	0.92758	0.893584	0.868694	0.890818	0.957255	0.805363	0.931078	0.846127	0.994377	0.920158												1585.19	0.993622
	-0.205276	0.93451	0.972537	0.870876	0.963553	0.929026	0.861372	0.866026	0.94177	0.969061	0.826251			-0.205276	0.928949	0.890447	0.868394	0.889733	0.959612	0.803393	0.929788	0.848853	0.99659	0.923902												1585.2	0.992018
	-0.204452	0.931952	0.972958	0.870072	0.961955	0.927614	0.861689	0.865031	0.941129	0.968717	0.826705			-0.204452	0.929599	0.889487	0.86547	0.887252	0.956638	0.803239	0.930524	0.853134	0.998088	0.926119												1585.2	0.999166
	-0.203627	0.929548	0.973295	0.869282	0.959444	0.925527	0.862113	0.864056	0.9405	0.967696	0.827991			-0.203627	0.93078	0.888858	0.862287	0.884316	0.950847	0.804603	0.929939	0.857055	0.996324	0.927949												1585.2	1.032
	-0.202803	0.927153	0.973758	0.868918	0.956491	0.923352	0.86237	0.862525	0.939595	0.966947	0.829671			-0.202803	0.933141	0.888321	0.862995	0.881809	0.948743	0.805091	0.931671	0.860035	0.995145	0.931869												1585.2	0.981106
	-0.201979	0.924998	0.974581	0.869311	0.95386	0.921333	0.862509	0.86055	0.938333	0.967224	0.831305			-0.201979	0.935555	0.887818	0.865531	0.88144	0.949806	0.804392	0.932701	0.859686	0.995901	0.935006												1585.2	1.015
	-0.201154	0.923206	0.975397	0.869738	0.951626	0.919343	0.862907	0.85875	0.93716	0.967929	0.83312			-0.201154	0.936988	0.88735	0.865644	0.880868	0.950198	0.80492	0.930254	0.857369	0.995521	0.936106												1585.2	1.01578
	-0.20033	0.921969	0.975764	0.86948	0.949562	0.917092	0.86355	0.857479	0.93586	0.968462	0.835074			-0.20033	0.937769	0.886992	0.862408	0.87899	0.9495	0.806437	0.92914	0.857761	0.994182	0.939366												1585.2	1.00019
	-0.199505	0.921059	0.975601	0.868729	0.947475	0.914328	0.86438	0.856699	0.933852	0.968759	0.837004			-0.199505	0.938589	0.886053	0.862156	0.877912	0.948719	0.805591	0.928806	0.860603	0.99202	0.943769												1585.2	1.00188
	-0.198681	0.919785	0.975175	0.868221	0.945258	0.911592	0.865991	0.856366	0.931445	0.969118	0.838966			-0.198681	0.939406	0.884671	0.864399	0.875558	0.948705	0.803265	0.927019	0.862223	0.989402	0.94737												1585.2	1.01232
	-0.197857	0.918133	0.974704	0.868263	0.943345	0.909433	0.868153	0.856514	0.929812	0.969849	0.840645			-0.197857	0.94017	0.885049	0.863181	0.873116	0.949434	0.80376	0.925103	0.862694	0.988532	0.950846												1585.2	0.98895
	-0.197032	0.916174	0.974101	0.868303	0.941942	0.907613	0.869945	0.856386	0.929331	0.970601	0.841752			-0.197032	0.941539	0.887913	0.858441	0.874053	0.949954	0.803012	0.924133	0.863936	0.988645	0.952551												1585.2	1.00793
	-0.196208	0.913919	0.973699	0.86819	0.940417	0.905876	0.870993	0.85576	0.929063	0.970782	0.842642			-0.196208	0.942904	0.889052	0.854758	0.874457	0.950091	0.799585	0.922244	0.865295	0.989052	0.953682												1585.2	0.975579
	-0.195383	0.911846	0.973795	0.867983	0.938767	0.904225	0.871491	0.855308	0.928361	0.970344	0.843554			-0.195383	0.944462	0.886768	0.855321	0.873469	0.947753	0.799423	0.917385	0.867353	0.987821	0.955377												1585.21	1.01097
	-0.194559	0.91032	0.974257	0.867722	0.937342	0.902842	0.871707	0.854453	0.927096	0.970018	0.84428			-0.194559	0.94678	0.884446	0.857785	0.875724	0.944324	0.800964	0.912903	0.871024	0.985297	0.955684												1585.21	0.977563
	-0.193735	0.908985	0.975024	0.867519	0.936066	0.901794	0.871945	0.852548	0.925461	0.970231	0.845482			-0.193735	0.949452	0.883452	0.858903	0.87821	0.941441	0.8009	0.9097	0.873217	0.986582	0.954155												1585.21	1.03744
	-0.19291	0.907069	0.975718	0.867337	0.934704	0.900727	0.872339	0.850418	0.923832	0.971022	0.847231			-0.19291	0.952757	0.882844	0.857401	0.876728	0.937087	0.801618	0.904783	0.87409	0.986906	0.954098												1585.21	0.968613
	-0.192086	0.904668	0.976318	0.867381	0.932816	0.899117	0.873047	0.848753	0.922249	0.972293	0.848724			-0.192086	0.95576	0.882424	0.856096	0.873324	0.934647	0.804498	0.902977	0.875325	0.982369	0.957487												1585.21	0.993084
	-0.191261	0.902608	0.977381	0.8675	0.93024	0.89675	0.87429	0.847343	0.920845	0.97355	0.850311			-0.191261	0.956942	0.882356	0.855902	0.870435	0.934136	0.806302	0.907155	0.876251	0.979628	0.960425												1585.21	0.991461
	-0.190437	0.900732	0.978584	0.867556	0.927249	0.894078	0.875769	0.846222	0.919531	0.9747	0.852211			-0.190437	0.957768	0.881536	0.856444	0.868218	0.932214	0.80423	0.911072	0.876618	0.980652	0.960231												1585.21	0.997994
	-0.189613	0.898319	0.979705	0.868038	0.924505	0.891742	0.876876	0.845479	0.917979	0.975793	0.854024			-0.189613	0.959016	0.881307	0.859909	0.86649	0.932245	0.80182	0.911155	0.877132	0.981981	0.958616												1585.21	0.970437
	-0.188788	0.895595	0.980728	0.868636	0.922156	0.889958	0.877465	0.844975	0.916326	0.976139	0.855334			-0.188788	0.959036	0.882198	0.861547	0.865191	0.935461	0.803213	0.909153	0.877767	0.981644	0.958723												1585.21	1.0107
	-0.187964	0.89288	0.980953	0.868425	0.919487	0.888315	0.878172	0.844815	0.914608	0.975151	0.856532			-0.187964	0.960295	0.881061	0.859945	0.864271	0.937467	0.806076	0.905974	0.878731	0.979897	0.962841												1585.21	1.01728
	-0.187139	0.890418	0.980643	0.867685	0.916472	0.886348	0.879392	0.844771	0.912677	0.973541	0.858292			-0.187139	0.964408	0.878628	0.860009	0.864414	0.936236	0.807136	0.901847	0.882894	0.977907	0.968477												1585.21	1.04954
	-0.186315	0.888502	0.980484	0.866996	0.91377	0.884342	0.880647	0.844542	0.910772	0.972391	0.860187			-0.186315	0.967128	0.876048	0.85844	0.86426	0.931755	0.80718	0.898357	0.888111	0.977275	0.972931												1585.21	1.01492
	-0.185491	0.886702	0.980223	0.866391	0.911349	0.882977	0.881728	0.843887	0.909307	0.97173	0.86159			-0.185491	0.968015	0.874193	0.853358	0.862694	0.927165	0.808799	0.896723	0.890203	0.977691	0.977483												1585.22	0.980972
	-0.184666	0.884537	0.979515	0.865757	0.908668	0.882327	0.882923	0.842685	0.908265	0.971033	0.861935			-0.184666	0.969589	0.874353	0.85097	0.860788	0.9254	0.811347	0.896972	0.891168	0.976333	0.981517												1585.22	0.998202
	-0.183842	0.882053	0.978599	0.865295	0.905606	0.881786	0.884277	0.841404	0.907285	0.970168	0.861736			-0.183842	0.971634	0.873919	0.852385	0.858957	0.924239	0.813453	0.896413	0.892862	0.972402	0.984461												1585.22	1.00765
	-0.183017	0.879539	0.977976	0.865559	0.902531	0.880846	0.885688	0.8401	0.905758	0.96914	0.862235			-0.183017	0.972412	0.874002	0.852337	0.857761	0.922627	0.814155	0.89397	0.895497	0.970098	0.98677												1585.22	0.992372
	-0.182193	0.877054	0.97775	0.866277	0.899905	0.879417	0.88724	0.838534	0.903318	0.967595	0.863598			-0.182193	0.971798	0.875734	0.850734	0.85735	0.920992	0.812294	0.891288	0.898052	0.971329	0.988721												1585.22	0.985978
	-0.181369	0.874735	0.977363	0.866865	0.897803	0.877476	0.889221	0.837201	0.900705	0.965491	0.86525			-0.181369	0.972662	0.875642	0.850198	0.856118	0.917361	0.813067	0.887969	0.898335	0.972126	0.988858												1585.22	0.979931
	-0.180544	0.872752	0.976593	0.867194	0.896211	0.87507	0.891293	0.83625	0.898372	0.96317	0.866296			-0.180544	0.974238	0.874521	0.85084	0.853325	0.912983	0.817965	0.883975	0.89892	0.971305	0.985362												1585.22	0.982625
	-0.17972	0.871112	0.975891	0.867244	0.895115	0.872727	0.892606	0.835406	0.896312	0.960852	0.866702			-0.17972	0.973882	0.874103	0.851611	0.850947	0.913553	0.821357	0.881144	0.900932	0.970003	0.981922												1585.22	0.994024
	-0.178895	0.869511	0.975351	0.867105	0.893845	0.870662	0.893314	0.834906	0.894911	0.95884	0.867747			-0.178895	0.972532	0.873584	0.851713	0.851758	0.917815	0.822249	0.880374	0.901137	0.966621	0.981294												1585.22	1.0141
	-0.178071	0.867503	0.974501	0.86675	0.891885	0.868574	0.894077	0.834658	0.893825	0.95749	0.870149			-0.178071	0.973263	0.872938	0.851341	0.854054	0.918674	0.821099	0.881772	0.901957	0.961892	0.983315												1585.22	1.03423
	-0.177246	0.865018	0.972963	0.866671	0.889433	0.866157	0.895035	0.834124	0.892597	0.95688	0.87315			-0.177246	0.975859	0.872864	0.848641	0.8549	0.914257	0.819458	0.883269	0.907004	0.958487	0.987703												1585.22	1.01989
	-0.176422	0.862191	0.971192	0.867572	0.886786	0.86337	0.896279	0.833402	0.891426	0.956489	0.875653			-0.176422	0.976401	0.872247	0.846404	0.854293	0.909006	0.820438	0.882983	0.912789	0.956191	0.990401												1585.22	0.996588
	-0.175598	0.859773	0.969753	0.868982	0.884294	0.860994	0.897773	0.832752	0.890265	0.95584	0.877518			-0.175598	0.975122	0.869903	0.849461	0.853513	0.906931	0.824674	0.883536	0.915209	0.956016	0.990352												1585.23	1.01606
	-0.174773	0.857837	0.9686	0.869885	0.881967	0.859158	0.899441	0.831956	0.888816	0.954893	0.87909			-0.174773	0.975233	0.868126	0.853419	0.85351	0.906395	0.831536	0.884405	0.91486	0.957628	0.989543												1585.23	0.974556
	-0.173949	0.855504	0.967448	0.870132	0.87956	0.857278	0.901241	0.83126	0.887319	0.953799	0.880434			-0.173949	0.97776	0.868356	0.853337	0.853462	0.904012	0.835414	0.885677	0.916148	0.957791	0.987463												1585.23	1.00187
	-0.173124	0.85309	0.965933	0.870403	0.877189	0.855413	0.902975	0.831223	0.88601	0.952761	0.88165			-0.173124	0.980268	0.869094	0.852481	0.854092	0.899903	0.833733	0.886624	0.920536	0.955008	0.987398												1585.23	0.968019
	-0.1723	0.851342	0.964074	0.87091	0.875072	0.85354	0.904614	0.831544	0.88456	0.951587	0.883036			-0.1723	0.9811	0.868844	0.852631	0.854163	0.897927	0.830786	0.88431	0.925298	0.951167	0.990264												1585.23	0.959771
	-0.171476	0.84979	0.962193	0.871347	0.87319	0.851639	0.906195	0.831496	0.882788	0.949979	0.885			-0.171476	0.981855	0.868095	0.852934	0.852178	0.898988	0.828429	0.882215	0.929442	0.947929	0.992204												1585.23	1.00331
	-0.170651	0.847921	0.960461	0.871477	0.871384	0.850006	0.907746	0.831068	0.881131	0.948046	0.887303			-0.170651	0.982367	0.868323	0.855112	0.850853	0.90042	0.827142	0.879482	0.932817	0.944496	0.992781												1585.23	1.02055
	-0.169827	0.845839	0.959005	0.871084	0.869319	0.8485	0.909379	0.830773	0.879962	0.945673	0.888943			-0.169827	0.981997	0.868994	0.856506	0.850086	0.901452	0.826957	0.875613	0.934812	0.941502	0.993105												1585.23	0.994229
	-0.169002	0.843756	0.957777	0.870335	0.86708	0.846763	0.911132	0.830852	0.878557	0.942746	0.889697			-0.169002	0.983275	0.869454	0.856377	0.848404	0.900538	0.82752	0.87586	0.935201	0.939526	0.992761												1585.23	1.03736
	-0.168178	0.841959	0.956697	0.869729	0.865284	0.845203	0.913239	0.831317	0.8764	0.940105	0.890231			-0.168178	0.987042	0.871562	0.85676	0.848284	0.898273	0.829912	0.879111	0.93372	0.93748	0.991084												1585.23	1.01111
	-0.167354	0.840117	0.955419	0.869473	0.863784	0.843937	0.915386	0.832158	0.874027	0.938559	0.891246			-0.167354	0.990006	0.875485	0.853822	0.849496	0.897357	0.83372	0.878925	0.932595	0.935048	0.990057												1585.23	1.00235
	-0.166529	0.838112	0.953706	0.869917	0.862024	0.842405	0.916738	0.833038	0.872276	0.937903	0.892928			-0.166529	0.990575	0.877102	0.849903	0.848656	0.898382	0.837489	0.874946	0.934737	0.93389	0.989788												1585.23	1.01979
	-0.165705	0.836173	0.952353	0.871302	0.860052	0.840731	0.917631	0.833333	0.871335	0.937531	0.894912			-0.165705	0.989035	0.875639	0.851159	0.846599	0.898613	0.840946	0.872215	0.93716	0.936301	0.989759												1585.23	0.985283
	-0.16488	0.834314	0.951482	0.872691	0.858065	0.839252	0.918585	0.833293	0.870263	0.937128	0.897114			-0.16488	0.987287	0.875086	0.854301	0.8459	0.896144	0.841962	0.871822	0.93742	0.937869	0.990954												1585.24	1.00295
	-0.164056	0.832564	0.950486	0.873304	0.856162	0.837615	0.919334	0.833699	0.868691	0.936378	0.899265			-0.164056	0.987639	0.876324	0.856242	0.846029	0.892103	0.842495	0.871426	0.938049	0.932561	0.990464												1585.24	0.994605
	-0.163232	0.830451	0.949403	0.873413	0.854648	0.835759	0.920281	0.83433	0.866926	0.934979	0.901237			-0.163232	0.988338	0.877843	0.857291	0.8456	0.885777	0.848587	0.868678	0.940255	0.926455	0.988391												1585.24	0.986228
	-0.162407	0.828332	0.947811	0.873279	0.853896	0.834151	0.921867	0.835106	0.864981	0.933565	0.903244			-0.162407	0.988297	0.878677	0.857183	0.845425	0.880285	0.8544	0.864639	0.943207	0.924099	0.986996												1585.24	1.01254
	-0.161583	0.826861	0.945415	0.873193	0.853768	0.832496	0.923502	0.836369	0.863176	0.9322	0.904906			-0.161583	0.989058	0.87849	0.856852	0.845982	0.879179	0.852304	0.864231	0.946492	0.921864	0.985677												1585.24	0.969234
	-0.160758	0.825393	0.942959	0.87362	0.853212	0.830324	0.924786	0.837662	0.861349	0.930063	0.906379			-0.160758	0.989655	0.877891	0.856803	0.845892	0.879153	0.8483	0.869846	0.949322	0.919977	0.983978												1585.24	1.01277
	-0.159934	0.823505	0.940952	0.874559	0.851656	0.827638	0.926044	0.838536	0.859077	0.927652	0.908311			-0.159934	0.987182	0.877672	0.855801	0.845797	0.877805	0.847228	0.873241	0.951051	0.918429	0.981758												1585.24	0.978043
	-0.15911	0.821447	0.939099	0.875704	0.849748	0.824754	0.927684	0.839054	0.857045	0.925251	0.91046			-0.15911	0.984177	0.877412	0.853058	0.846335	0.877246	0.848277	0.866669	0.951958	0.916051	0.982035												1585.24	0.986832
	-0.158285	0.819288	0.937204	0.87655	0.848164	0.822514	0.929657	0.839312	0.855473	0.922498	0.912169			-0.158285	0.983774	0.876613	0.852431	0.846088	0.878753	0.850958	0.859699	0.951761	0.914604	0.985342												1585.24	1.01317
	-0.157461	0.81715	0.935511	0.877094	0.846613	0.821154	0.931976	0.839261	0.853816	0.920101	0.91353			-0.157461	0.984385	0.877624	0.856136	0.846215	0.88052	0.855413	0.859554	0.95211	0.91402	0.986585												1585.24	1.005
	-0.156636	0.815609	0.934152	0.877996	0.844525	0.820178	0.934454	0.839085	0.852022	0.91843	0.914944			-0.156636	0.984758	0.880448	0.858745	0.846961	0.881242	0.860179	0.859607	0.954692	0.914082	0.986072												1585.24	0.9885
	-0.155812	0.814457	0.933023	0.879262	0.842358	0.819648	0.936314	0.838951	0.850016	0.916849	0.916373			-0.155812	0.984798	0.881766	0.85843	0.84731	0.881133	0.86063	0.859957	0.956352	0.913096	0.988025												1585.24	0.998586
	-0.154988	0.812806	0.931915	0.880488	0.841114	0.819388	0.937286	0.838735	0.847935	0.914742	0.917855			-0.154988	0.984581	0.88217	0.85915	0.847936	0.878806	0.858889	0.864454	0.955206	0.910071	0.989951												1585.25	1.04418
	-0.154163	0.811025	0.930551	0.881424	0.841124	0.818698	0.937901	0.838791	0.846078	0.912044	0.919213			-0.154163	0.984501	0.884382	0.86115	0.849225	0.873313	0.861637	0.867468	0.954128	0.908239	0.988265												1585.25	1.00293
	-0.153339	0.810055	0.928677	0.882084	0.841361	0.817615	0.938713	0.839227	0.844184	0.909718	0.920397			-0.153339	0.985215	0.886827	0.86257	0.848756	0.868201	0.866638	0.865277	0.956118	0.905884	0.98493												1585.25	1.02343
	-0.152514	0.80964	0.926243	0.882508	0.840839	0.816829	0.939696	0.839828	0.842245	0.908389	0.921928			-0.152514	0.985664	0.887402	0.865002	0.846445	0.866575	0.868462	0.861597	0.958915	0.9021	0.981862												1585.25	1.00921
	-0.15169	0.808734	0.92317	0.882937	0.839649	0.816601	0.940855	0.840804	0.840582	0.907079	0.924314			-0.15169	0.985903	0.887214	0.868556	0.847643	0.866483	0.866857	0.858871	0.95876	0.89956	0.980449												1585.25	0.968618
	-0.150866	0.807691	0.919929	0.884005	0.83832	0.816725	0.942582	0.84214	0.838889	0.904979	0.92747			-0.150866	0.987202	0.887844	0.869798	0.850574	0.864218	0.86626	0.856615	0.959418	0.897907	0.981099												1585.25	1.0255
	-0.150041	0.807215	0.917032	0.885434	0.837355	0.816577	0.944843	0.843786	0.836681	0.90227	0.930777			-0.150041	0.986386	0.890505	0.868837	0.851078	0.861307	0.869287	0.853662	0.962156	0.895767	0.979855												1585.25	0.958008
	-0.149217	0.806771	0.914167	0.886689	0.836387	0.815481	0.946736	0.845753	0.834146	0.89926	0.93387			-0.149217	0.982695	0.893511	0.868387	0.851757	0.861557	0.872981	0.849093	0.962086	0.892645	0.975365												1585.25	0.979293
	-0.148392	0.806275	0.911173	0.887686	0.835145	0.814207	0.947993	0.847419	0.831666	0.896612	0.936269			-0.148392	0.981186	0.89487	0.869868	0.8531	0.8631	0.875671	0.846811	0.961105	0.88887	0.973572												1585.25	0.973538
	-0.147568	0.805637	0.908167	0.888289	0.83424	0.81341	0.949551	0.848504	0.829634	0.894892	0.937739			-0.147568	0.981389	0.894278	0.873845	0.852794	0.86302	0.878768	0.848772	0.962401	0.886232	0.975195												1585.25	1.03942
	-0.146744	0.80429	0.905332	0.889007	0.833692	0.812538	0.9517	0.849601	0.828525	0.89378	0.938705			-0.146744	0.98045	0.894486	0.879978	0.851065	0.861165	0.883216	0.849228	0.964407	0.885993	0.976061												1585.25	1.02409
	-0.145919	0.802508	0.902886	0.889896	0.833026	0.81143	0.953955	0.850619	0.828134	0.892585	0.939645			-0.145919	0.978996	0.898811	0.884087	0.849486	0.858669	0.886282	0.849057	0.966921	0.886788	0.975757												1585.25	0.954088
	-0.145095	0.801008	0.900674	0.890241	0.832306	0.810366	0.956206	0.85076	0.827879	0.890842	0.940808			-0.145095	0.97747	0.902934	0.882663	0.849921	0.857789	0.886344	0.851103	0.969705	0.886526	0.972653												1585.26	0.992253
	-0.14427	0.799886	0.898436	0.890107	0.831679	0.809718	0.958515	0.850347	0.82754	0.888716	0.942258			-0.14427	0.976177	0.904095	0.878673	0.852387	0.85801	0.886025	0.852958	0.971005	0.882891	0.96807												1585.26	1.02127
	-0.143446	0.798934	0.896053	0.890107	0.83103	0.809123	0.960782	0.850485	0.826887	0.886706	0.944114			-0.143446	0.974252	0.904527	0.876997	0.85428	0.856226	0.888478	0.853426	0.970281	0.877943	0.964647												1585.26	0.995692
	-0.142622	0.797976	0.893383	0.890798	0.830331	0.808146	0.962898	0.851394	0.825882	0.884846	0.946042			-0.142622	0.972043	0.905064	0.877834	0.855978	0.854886	0.893402	0.851822	0.969182	0.874833	0.96309												1585.26	1.00639
	-0.141797	0.796761	0.890895	0.892467	0.829641	0.807175	0.96446	0.85226	0.824852	0.883038	0.947648			-0.141797	0.971783	0.906735	0.878231	0.859112	0.857294	0.896476	0.849821	0.96864	0.873009	0.96353												1585.26	1.00797
	-0.140973	0.795886	0.888722	0.894867	0.828927	0.806353	0.965495	0.852553	0.823689	0.88127	0.949078			-0.140973	0.972975	0.907898	0.878948	0.862364	0.859851	0.897346	0.848334	0.968629	0.871678	0.96473												1585.26	1.04611
	-0.140148	0.795786	0.886018	0.897323	0.828054	0.805691	0.966544	0.852526	0.822606	0.879378	0.950446			-0.140148	0.972237	0.908844	0.883652	0.863825	0.859238	0.897684	0.84926	0.969126	0.870088	0.965873												1585.26	1.00202
	-0.139324	0.795697	0.882876	0.899097	0.82705	0.805147	0.968067	0.852467	0.821826	0.876931	0.951779			-0.139324	0.96977	0.911394	0.889974	0.86467	0.855455	0.898141	0.852793	0.969056	0.868802	0.963951												1585.26	0.966919
	-0.1385	0.794929	0.880199	0.899639	0.82601	0.804782	0.970081	0.852859	0.820867	0.873882	0.953024			-0.1385	0.968123	0.912675	0.89296	0.867344	0.851811	0.899596	0.854625	0.970319	0.867158	0.960475												1585.26	1.03261
	-0.137675	0.79334	0.878085	0.899367	0.825115	0.804612	0.971726	0.854167	0.819719	0.871048	0.954111			-0.137675	0.965747	0.913207	0.892644	0.868826	0.850704	0.902339	0.855104	0.972296	0.862894	0.960213												1585.26	0.969698
	-0.136851	0.791682	0.875994	0.899268	0.824574	0.804522	0.972424	0.85614	0.818171	0.868554	0.954788			-0.136851	0.962936	0.915962	0.891845	0.867883	0.84883	0.904124	0.855152	0.9727	0.857768	0.960579												1585.26	0.952485
	-0.136026	0.790845	0.873614	0.899483	0.824475	0.80482	0.972305	0.857964	0.816193	0.866507	0.955032			-0.136026	0.961575	0.919431	0.89359	0.868418	0.844935	0.903366	0.854864	0.973322	0.856397	0.958109												1585.26	1.00877
	-0.135202	0.790599	0.870876	0.899813	0.824892	0.805481	0.971963	0.859189	0.814524	0.865341	0.955563			-0.135202	0.959854	0.922513	0.896669	0.869826	0.842111	0.903626	0.853684	0.974346	0.857051	0.954302												1585.27	1.00045
	-0.134378	0.790599	0.868088	0.900318	0.825247	0.805897	0.972216	0.860337	0.813282	0.864352	0.956705			-0.134378	0.957706	0.925305	0.899019	0.870733	0.841985	0.905404	0.849343	0.974695	0.856463	0.951208												1585.27	1.01966
	-0.133553	0.790772	0.865627	0.901171	0.824859	0.805822	0.973023	0.861521	0.812066	0.863114	0.957993			-0.133553	0.955862	0.925401	0.900595	0.872069	0.843138	0.908358	0.844595	0.974026	0.857122	0.949123												1585.27	0.983409
	-0.132729	0.790625	0.863407	0.902531	0.824028	0.805727	0.973828	0.862369	0.810906	0.861886	0.959214			-0.132729	0.954014	0.922984	0.903286	0.873135	0.843084	0.910646	0.844589	0.973083	0.859389	0.949246												1585.27	1.03947
	-0.131904	0.789982	0.861018	0.903852	0.823444	0.806	0.974604	0.863237	0.8101	0.860522	0.96052			-0.131904	0.95266	0.921182	0.907704	0.87435	0.841716	0.910399	0.847725	0.971065	0.860386	0.950769												1585.27	0.993937
	-0.13108	0.789397	0.858463	0.904502	0.823561	0.806692	0.975407	0.864185	0.809413	0.858688	0.961774			-0.13108	0.950815	0.922362	0.910935	0.87642	0.842287	0.913412	0.848929	0.968151	0.857503	0.949334												1585.27	0.994698
	-0.130256	0.78921	0.855788	0.904999	0.824118	0.807768	0.976032	0.865192	0.808548	0.85645	0.962835			-0.130256	0.948983	0.925877	0.912348	0.877611	0.84354	0.920465	0.847344	0.966855	0.853342	0.945301												1585.27	1.01414
	-0.129431	0.789013	0.852723	0.905913	0.82447	0.808617	0.976683	0.866642	0.807684	0.854451	0.963597			-0.129431	0.947693	0.929739	0.912375	0.878579	0.840829	0.923808	0.846269	0.966718	0.852567	0.941331												1585.27	0.968928
	-0.128607	0.78862	0.849663	0.907015	0.82459	0.808343	0.977657	0.868409	0.807003	0.853213	0.964276			-0.128607	0.946084	0.933603	0.91107	0.879555	0.838349	0.9236	0.846809	0.967476	0.851881	0.938115												1585.27	0.988838
	-0.127782	0.788182	0.847156	0.907951	0.824686	0.807138	0.978517	0.870328	0.806719	0.85267	0.965149			-0.127782	0.943491	0.936154	0.911629	0.879152	0.839563	0.924458	0.848414	0.969571	0.84815	0.93676												1585.27	1.02768
	-0.126958	0.787694	0.845702	0.908814	0.824683	0.805995	0.97863	0.872655	0.807291	0.851992	0.966			-0.126958	0.938978	0.936468	0.913986	0.879043	0.840925	0.925527	0.852586	0.969927	0.845062	0.937783												1585.27	0.964457
	-0.126134	0.787663	0.845553	0.909923	0.824673	0.805512	0.978281	0.875033	0.808313	0.850484	0.966913			-0.126134	0.935209	0.935147	0.914688	0.881469	0.842703	0.925101	0.856244	0.967198	0.843913	0.938984												1585.27	1.0133
	-0.125309	0.788157	0.845937	0.911085	0.824841	0.805763	0.978374	0.876625	0.808954	0.848598	0.967905			-0.125309	0.933848	0.934512	0.915083	0.886196	0.843611	0.923613	0.855318	0.963242	0.84159	0.936425												1585.28	1.0158
	-0.124485	0.788446	0.845369	0.911958	0.824939	0.806389	0.978927	0.877822	0.809416	0.846797	0.96886			-0.124485	0.931466	0.937227	0.915931	0.89007	0.84187	0.925724	0.852787	0.960598	0.838147	0.933514												1585.28	1.00909
	-0.12366	0.788808	0.843077	0.91302	0.824704	0.806938	0.979777	0.879731	0.809785	0.845073	0.969653			-0.12366	0.928345	0.941712	0.918863	0.890747	0.840008	0.930479	0.853302	0.961286	0.836014	0.932986												1585.28	0.99301
	-0.122836	0.789982	0.840119	0.914788	0.824466	0.807106	0.981081	0.882509	0.809875	0.843188	0.969904			-0.122836	0.927393	0.944931	0.923815	0.889529	0.837975	0.933232	0.85468	0.963586	0.835613	0.929659												1585.28	1.03341
	-0.122012	0.791065	0.837655	0.916393	0.824929	0.806763	0.982112	0.885489	0.809787	0.840794	0.969812			-0.122012	0.927592	0.947245	0.927757	0.889787	0.836565	0.934262	0.853225	0.966845	0.836171	0.927545												1585.28	1.0076
	-0.121187	0.79091	0.835304	0.917095	0.826087	0.806331	0.982532	0.887844	0.809078	0.838503	0.969734			-0.121187	0.926889	0.950186	0.931426	0.893651	0.837768	0.936804	0.852486	0.969211	0.835142	0.928829												1585.28	0.952896
	-0.120363	0.790313	0.832555	0.917185	0.827217	0.806461	0.98286	0.888928	0.807789	0.837272	0.969656			-0.120363	0.923936	0.952609	0.932747	0.897942	0.838017	0.943243	0.854216	0.968128	0.833261	0.926608												1585.28	1.04001
	-0.119538	0.789985	0.829792	0.917237	0.827874	0.806851	0.983331	0.888942	0.806703	0.83671	0.969488			-0.119538	0.920344	0.953345	0.930838	0.898663	0.836615	0.947152	0.85698	0.965576	0.834153	0.922854												1585.28	0.98416
	-0.118714	0.78964	0.827467	0.917976	0.827991	0.807168	0.984209	0.888872	0.805872	0.83574	0.9692			-0.118714	0.918119	0.952835	0.930015	0.898838	0.837925	0.944766	0.861338	0.964767	0.836818	0.921807												1585.28	0.97518
	-0.11789	0.789513	0.825446	0.919223	0.828153	0.807634	0.985746	0.889295	0.805315	0.834345	0.969189			-0.11789	0.916221	0.953015	0.932121	0.900434	0.83976	0.944036	0.864565	0.966175	0.837329	0.921449												1585.28	0.975099
	-0.117065	0.790106	0.823432	0.920249	0.828856	0.808173	0.987519	0.889994	0.805014	0.833322	0.969453			-0.117065	0.91343	0.955203	0.93436	0.901624	0.83977	0.948574	0.863348	0.9654	0.83486	0.919011												1585.28	0.983961
	-0.116241	0.791078	0.821643	0.921166	0.829763	0.808721	0.988624	0.890607	0.804656	0.832644	0.969589			-0.116241	0.91086	0.956803	0.936474	0.903881	0.840325	0.950806	0.858519	0.961967	0.831902	0.91501												1585.28	1.01133
	-0.115416	0.791264	0.819973	0.922303	0.8302	0.809219	0.988826	0.891051	0.804517	0.831862	0.969624			-0.115416	0.909239	0.958952	0.941387	0.907464	0.840141	0.948757	0.855071	0.959425	0.830005	0.912163												1585.29	1.03827
	-0.114592	0.790175	0.817814	0.923631	0.829966	0.809434	0.988601	0.891702	0.804741	0.831235	0.969263			-0.114592	0.907072	0.962866	0.945996	0.911102	0.838866	0.948519	0.859065	0.95796	0.828237	0.912286												1585.29	1.00814
	-0.113768	0.788881	0.815585	0.924917	0.82958	0.809487	0.988172	0.893074	0.805113	0.831055	0.968589			-0.113768	0.903429	0.966355	0.946612	0.913627	0.838749	0.949631	0.863901	0.957799	0.825005	0.915612												1585.29	0.978103
	-0.112943	0.788488	0.814208	0.925921	0.829251	0.809631	0.987549	0.894929	0.805279	0.83072	0.968154			-0.112943	0.899409	0.968353	0.946705	0.913363	0.839567	0.949219	0.861427	0.957618	0.822237	0.919169												1585.29	1.02381
	-0.112119	0.789147	0.81328	0.92675	0.82873	0.80965	0.986967	0.896824	0.805267	0.830086	0.967803			-0.112119	0.897812	0.967842	0.948736	0.912253	0.839366	0.950249	0.859582	0.957067	0.822756	0.91834												1585.29	0.975461
	-0.111294	0.790457	0.812036	0.927555	0.827923	0.809627	0.986761	0.898911	0.805757	0.830011	0.967545			-0.111294	0.897186	0.968703	0.949763	0.914692	0.837755	0.953453	0.862747	0.959146	0.824843	0.913616												1585.29	0.974723
	-0.11047	0.791314	0.810617	0.928168	0.827147	0.809964	0.986803	0.901185	0.806839	0.830481	0.967334			-0.11047	0.895517	0.97259	0.950622	0.91966	0.837521	0.956214	0.865904	0.960752	0.823461	0.910487												1585.29	1.02157
	-0.109646	0.79128	0.809205	0.928383	0.827194	0.810886	0.986486	0.90308	0.807692	0.830689	0.966904			-0.109646	0.892837	0.974345	0.954106	0.922833	0.837034	0.957574	0.865607	0.958879	0.818671	0.911269												1585.29	1.02191
	-0.108821	0.791245	0.807465	0.928479	0.828355	0.812319	0.985573	0.904358	0.807538	0.830431	0.966778			-0.108821	0.88885	0.974429	0.956644	0.922963	0.835357	0.957641	0.864458	0.957033	0.815736	0.911216												1585.29	1.02283
	-0.107997	0.791726	0.805075	0.928712	0.82972	0.8138	0.984514	0.90555	0.806858	0.830146	0.967083			-0.107997	0.886425	0.975917	0.955129	0.92112	0.836323	0.957796	0.866594	0.955724	0.815349	0.908144												1585.29	1.00538
	-0.107172	0.792363	0.802632	0.929206	0.8307	0.815197	0.983993	0.906975	0.806635	0.830106	0.967122			-0.107172	0.885759	0.977785	0.953495	0.920288	0.839436	0.958341	0.868189	0.954464	0.81586	0.905514												1585.29	0.988296
	-0.106348	0.792975	0.800945	0.93021	0.831663	0.816363	0.984177	0.908502	0.80657	0.830059	0.966604			-0.106348	0.883138	0.978766	0.954305	0.92132	0.842454	0.959066	0.869138	0.952857	0.817344	0.903475												1585.29	0.999863
	-0.105523	0.79345	0.799702	0.931274	0.832976	0.817514	0.984661	0.909923	0.806141	0.829673	0.965657			-0.105523	0.879194	0.977832	0.955693	0.923747	0.844125	0.958861	0.871267	0.950858	0.819036	0.90123												1585.3	0.964132
	-0.104699	0.793728	0.798376	0.931798	0.834599	0.819511	0.98474	0.911303	0.80595	0.828633	0.964633			-0.104699	0.876873	0.978045	0.95919	0.926527	0.844135	0.958586	0.870737	0.951731	0.818763	0.899667												1585.3	1.0044
	-0.103875	0.79401	0.796944	0.932037	0.836178	0.821832	0.983991	0.912898	0.806386	0.827315	0.963567			-0.103875	0.874955	0.98176	0.963533	0.928473	0.843676	0.961471	0.869705	0.95309	0.815998	0.899945												1585.3	0.987469
	-0.10305	0.794122	0.795217	0.932434	0.837537	0.823123	0.98289	0.914314	0.807277	0.826692	0.962263			-0.10305	0.872178	0.984457	0.964521	0.930064	0.844221	0.964291	0.870942	0.950445	0.814472	0.901558												1585.3	1.00844
	-0.102226	0.794236	0.793468	0.932903	0.838646	0.82346	0.982202	0.915223	0.808444	0.826487	0.961156			-0.102226	0.870496	0.984521	0.962915	0.930277	0.846817	0.96369	0.872071	0.945812	0.816683	0.901361												1585.3	1.00041
	-0.101401	0.794672	0.792486	0.933451	0.839618	0.823555	0.982065	0.91599	0.809425	0.826012	0.960491			-0.101401	0.868293	0.984991	0.961332	0.93034	0.849403	0.962274	0.872087	0.942465	0.818737	0.897932												1585.3	1.02068
	-0.100577	0.79521	0.792015	0.934021	0.840725	0.82383	0.981573	0.91705	0.810144	0.825099	0.959921			-0.100577	0.862951	0.985801	0.962432	0.932823	0.848716	0.961083	0.872611	0.941069	0.817342	0.894049												1585.3	1.00213
	-0.0997527	0.795727	0.791301	0.93416	0.841705	0.824416	0.980282	0.918404	0.81099	0.824067	0.95919			-0.0997527	0.859594	0.984618	0.966048	0.935969	0.844612	0.959077	0.874649	0.940971	0.815249	0.891613												1585.3	1.01186
	-0.0989283	0.796019	0.790211	0.934132	0.842271	0.8251	0.979098	0.919418	0.811864	0.823453	0.958313			-0.0989283	0.860676	0.983055	0.970008	0.9393	0.842134	0.957416	0.877361	0.940965	0.814765	0.889066												1585.3	0.992352
	-0.0981039	0.795616	0.789138	0.934011	0.842714	0.826248	0.978331	0.920179	0.812587	0.823065	0.957278			-0.0981039	0.860987	0.982966	0.972797	0.943507	0.845928	0.956665	0.882793	0.942054	0.814958	0.886715												1585.3	0.962859
	-0.0972795	0.794744	0.788327	0.933538	0.843304	0.827914	0.977488	0.92132	0.813464	0.82283	0.955744			-0.0972795	0.857881	0.982235	0.975216	0.94607	0.850352	0.955382	0.890286	0.944303	0.815296	0.885244												1585.3	1.00965
	-0.0964551	0.794288	0.787556	0.933341	0.844057	0.829349	0.976499	0.922561	0.814401	0.822787	0.953501			-0.0964551	0.853487	0.9814	0.977353	0.946204	0.852152	0.953603	0.890454	0.943918	0.816427	0.883907												1585.3	0.998742
	-0.0956307	0.794461	0.786533	0.933384	0.84483	0.830416	0.975271	0.923639	0.814975	0.822682	0.951112			-0.0956307	0.851511	0.982745	0.978754	0.946616	0.855972	0.95418	0.885205	0.941172	0.818719	0.883256												1585.31	1.00683
	-0.0948063	0.795072	0.785068	0.932958	0.845673	0.831391	0.973576	0.924951	0.815634	0.822335	0.949263			-0.0948063	0.851393	0.983994	0.979833	0.948915	0.859748	0.958219	0.883484	0.939921	0.819341	0.885161												1585.31	0.976804
	-0.0939819	0.796085	0.783411	0.932382	0.847117	0.832375	0.971629	0.926641	0.816924	0.821763	0.947462			-0.0939819	0.848854	0.983666	0.979239	0.950992	0.858983	0.958443	0.885154	0.940802	0.816771	0.885998												1585.31	1.04219
	-0.0931575	0.797088	0.781996	0.932107	0.849054	0.833306	0.969952	0.928233	0.818574	0.820859	0.945075			-0.0931575	0.84468	0.984042	0.979253	0.951943	0.855734	0.952774	0.888668	0.940436	0.815119	0.88321												1585.31	0.984112
	-0.0923331	0.797818	0.780932	0.932004	0.850345	0.834195	0.968761	0.929827	0.820038	0.81962	0.942787			-0.0923331	0.842999	0.985848	0.978763	0.954413	0.854336	0.950371	0.891263	0.937101	0.816635	0.881849												1585.31	1.00254
	-0.0915087	0.798262	0.779949	0.931894	0.850761	0.835205	0.967837	0.931421	0.820991	0.818546	0.941078			-0.0915087	0.842198	0.987696	0.975686	0.958257	0.85445	0.952882	0.891587	0.933522	0.819713	0.882421												1585.31	1.00243
	-0.0906843	0.798651	0.779088	0.931676	0.851127	0.835956	0.966746	0.932425	0.821864	0.817439	0.939557			-0.0906843	0.839925	0.987311	0.974371	0.960253	0.855124	0.955107	0.893437	0.930933	0.822125	0.88082												1585.31	0.993341
	-0.0898599	0.799057	0.778633	0.93139	0.851793	0.836183	0.965637	0.933221	0.823074	0.816257	0.938092			-0.0898599	0.837481	0.984923	0.974574	0.960158	0.85765	0.9538	0.898783	0.930445	0.823988	0.877088												1585.31	1.00381
	-0.0890354	0.799032	0.77828	0.930983	0.852694	0.836736	0.964657	0.934056	0.82442	0.815592	0.936487			-0.0890354	0.834215	0.982742	0.9744	0.959425	0.859831	0.950211	0.902043	0.932136	0.825266	0.875506												1585.31	0.995762
	-0.088211	0.798945	0.777887	0.930459	0.853528	0.838205	0.96345	0.934689	0.825725	0.815485	0.934372			-0.088211	0.830329	0.981435	0.975799	0.959093	0.86116	0.94872	0.901556	0.931134	0.823889	0.876154												1585.31	1.02633
	-0.0873866	0.799152	0.777456	0.929882	0.85417	0.840214	0.961968	0.935631	0.826974	0.816078	0.932255			-0.0873866	0.828073	0.983345	0.978038	0.959339	0.864192	0.950222	0.901143	0.927544	0.821736	0.875071												1585.31	0.990426
	-0.0865622	0.79932	0.776537	0.929144	0.855113	0.842079	0.960201	0.937451	0.828399	0.816993	0.930574			-0.0865622	0.826346	0.985342	0.977434	0.960638	0.866525	0.95008	0.901598	0.925627	0.822812	0.871212												1585.31	0.992963
	-0.0857378	0.799554	0.774961	0.928427	0.856343	0.843012	0.958176	0.939501	0.829922	0.817588	0.928866			-0.0857378	0.82426	0.981549	0.97625	0.963852	0.867943	0.946768	0.903795	0.924739	0.826469	0.86549												1585.31	0.995623
	-0.0849134	0.799822	0.773622	0.9276	0.857339	0.843023	0.956045	0.940488	0.831231	0.818054	0.927117			-0.0849134	0.822665	0.976334	0.977916	0.967002	0.871176	0.9452	0.907202	0.922158	0.827977	0.860433												1585.32	1.01755
	-0.084089	0.799801	0.773533	0.926109	0.857819	0.843005	0.953944	0.940397	0.832396	0.818315	0.925453			-0.084089	0.820111	0.975217	0.979929	0.967981	0.873032	0.94487	0.910438	0.919011	0.827523	0.858813												1585.32	0.962057
	-0.0832646	0.79986	0.773714	0.924159	0.857963	0.843442	0.9521	0.940294	0.833548	0.818662	0.923943			-0.0832646	0.817358	0.975077	0.980457	0.967858	0.873553	0.942633	0.91338	0.918381	0.827852	0.859596												1585.32	1.04166
	-0.0824402	0.800457	0.772863	0.922106	0.858081	0.844656	0.950437	0.940848	0.83456	0.819891	0.92306			-0.0824402	0.817215	0.974671	0.980511	0.969661	0.873742	0.940457	0.915345	0.919054	0.826881	0.861164												1585.32	1.00466
	-0.0816158	0.800958	0.771566	0.920048	0.857911	0.846873	0.94847	0.941769	0.835448	0.821173	0.922338			-0.0816158	0.817785	0.976138	0.981341	0.971958	0.871607	0.940426	0.916936	0.919281	0.823647	0.862367												1585.32	0.97675
	-0.0807914	0.80078	0.77047	0.918321	0.857799	0.849207	0.946189	0.942242	0.836377	0.821285	0.920669			-0.0807914	0.815304	0.976464	0.979976	0.971005	0.872456	0.941226	0.918041	0.918483	0.822794	0.862394												1585.32	1.0066
	-0.079967	0.800415	0.769746	0.917005	0.858377	0.850548	0.943876	0.941963	0.837264	0.820489	0.918269			-0.079967	0.811481	0.974333	0.977213	0.969049	0.877918	0.941889	0.917613	0.917153	0.827202	0.861299												1585.32	0.977558
	-0.0791426	0.800169	0.769556	0.915458	0.859378	0.851144	0.94172	0.941468	0.838441	0.819371	0.915897			-0.0791426	0.809496	0.97148	0.97687	0.968862	0.882033	0.941182	0.918003	0.915781	0.832682	0.860099												1585.32	0.938277
	-0.0783182	0.799848	0.769345	0.913314	0.860426	0.851593	0.939675	0.941357	0.840469	0.818291	0.913791			-0.0783182	0.807965	0.970191	0.976004	0.970901	0.88331	0.937745	0.921547	0.912741	0.834389	0.858566												1585.32	1.04432
	-0.0774938	0.799315	0.768704	0.911132	0.861342	0.852059	0.937539	0.94151	0.843041	0.817618	0.912238			-0.0774938	0.80718	0.970903	0.972948	0.974189	0.883027	0.933744	0.925542	0.908275	0.832891	0.855838												1585.32	1.0042
	-0.0766694	0.798549	0.768181	0.909228	0.862199	0.852789	0.935356	0.941757	0.8451	0.817389	0.910874			-0.0766694	0.808067	0.971097	0.969813	0.974435	0.882992	0.931513	0.926568	0.903944	0.832546	0.854997												1585.32	1.03169
	-0.075845	0.797631	0.768125	0.907247	0.863438	0.853756	0.932987	0.942244	0.846261	0.817157	0.908923			-0.075845	0.809086	0.970174	0.967414	0.972112	0.884317	0.931776	0.926597	0.901571	0.835406	0.85651												1585.32	1.02019
	-0.0750206	0.796467	0.768229	0.904745	0.865101	0.854897	0.930084	0.942962	0.847336	0.816717	0.90655			-0.0750206	0.80896	0.969274	0.966846	0.970919	0.88602	0.933786	0.927271	0.902681	0.837924	0.857037												1585.33	1.01822
	-0.0741962	0.794841	0.76829	0.901658	0.866653	0.856097	0.9269	0.943651	0.848777	0.816392	0.904217			-0.0741962	0.806631	0.967639	0.968155	0.971825	0.8902	0.933886	0.928301	0.905349	0.837703	0.855509												1585.33	0.967997
	-0.0733718	0.7932	0.767948	0.898449	0.867912	0.857175	0.923905	0.943847	0.850342	0.816692	0.902018			-0.0733718	0.804107	0.96504	0.967011	0.973306	0.895492	0.931015	0.931668	0.905568	0.838841	0.855235												1585.33	1.01404
	-0.0725474	0.792062	0.766991	0.895482	0.869113	0.858409	0.920721	0.943783	0.851893	0.817914	0.899849			-0.0725474	0.802203	0.962311	0.963496	0.972495	0.895607	0.928425	0.935915	0.902747	0.841718	0.857772												1585.33	1.00233
	-0.071723	0.790919	0.765539	0.892767	0.870291	0.860191	0.917375	0.944136	0.853463	0.819798	0.897233			-0.071723	0.798877	0.96003	0.962263	0.971101	0.894296	0.927407	0.938106	0.898564	0.841915	0.858626												1585.33	1.00024
	-0.0708986	0.789558	0.763695	0.890358	0.871287	0.862201	0.914658	0.944776	0.855171	0.821556	0.894288			-0.0708986	0.795837	0.959646	0.963223	0.970525	0.896092	0.926	0.937697	0.895124	0.841617	0.855273												1585.33	0.940922
	-0.0700742	0.788326	0.762006	0.88813	0.871913	0.863758	0.912948	0.945426	0.856907	0.822052	0.891896			-0.0700742	0.795336	0.958474	0.962516	0.970472	0.897395	0.921497	0.935485	0.893932	0.844779	0.850636												1585.33	0.967758
	-0.0692498	0.787145	0.760385	0.885749	0.872098	0.865068	0.911841	0.946206	0.858313	0.821296	0.890291			-0.0692498	0.795599	0.955231	0.958781	0.971658	0.898358	0.916523	0.935151	0.894724	0.847528	0.847253												1585.33	1.03276
	-0.0684254	0.786244	0.758456	0.883094	0.872155	0.866294	0.910339	0.946869	0.859308	0.820771	0.889028			-0.0684254	0.794704	0.951456	0.953963	0.973099	0.900835	0.91405	0.937638	0.895978	0.847006	0.844865												1585.33	0.983783
	-0.067601	0.785682	0.756457	0.879993	0.872471	0.867094	0.908165	0.946945	0.860331	0.821356	0.888022			-0.067601	0.79255	0.947661	0.949065	0.974303	0.904886	0.913084	0.939798	0.894015	0.846735	0.846168												1585.33	1.05868
	-0.0667766	0.784756	0.754611	0.876829	0.87329	0.867696	0.905534	0.946646	0.86174	0.822834	0.887238			-0.0667766	0.791474	0.944322	0.944936	0.975133	0.908894	0.91302	0.941024	0.889121	0.847097	0.851586												1585.33	0.991522
	-0.0659522	0.782772	0.753318	0.874212	0.874857	0.868214	0.902751	0.946507	0.863288	0.824665	0.886154			-0.0659522	0.79346	0.939877	0.943909	0.974738	0.909984	0.911226	0.945264	0.887109	0.84698	0.853836												1585.33	1.01017
	-0.0651278	0.77996	0.752488	0.871738	0.876527	0.868418	0.900358	0.94601	0.864663	0.826378	0.884797			-0.0651278	0.795034	0.936468	0.944005	0.97399	0.910251	0.909268	0.952741	0.889183	0.846158	0.85308												1585.34	1.0102
	-0.0643034	0.776923	0.751596	0.868949	0.877392	0.868426	0.898266	0.944572	0.866376	0.827638	0.88314			-0.0643034	0.794361	0.935312	0.940845	0.973083	0.911385	0.908395	0.955622	0.890195	0.845766	0.854114												1585.34	1.01052
	-0.063479	0.773472	0.750329	0.865807	0.877705	0.868241	0.896087	0.943008	0.868658	0.828274	0.881027			-0.063479	0.795008	0.934186	0.936336	0.971089	0.910862	0.903165	0.951516	0.88905	0.848669	0.85476												1585.34	0.963565
	-0.0626546	0.769715	0.748379	0.862209	0.877992	0.867991	0.89386	0.941915	0.870824	0.828483	0.87897			-0.0626546	0.797411	0.93384	0.932079	0.969888	0.908853	0.89731	0.948393	0.888617	0.852307	0.853135												1585.34	1.01161
	-0.0618302	0.765931	0.745681	0.858288	0.87812	0.868196	0.891347	0.940993	0.872596	0.82863	0.87704			-0.0618302	0.796469	0.932638	0.926731	0.969618	0.908552	0.89587	0.949766	0.889082	0.854628	0.851324												1585.34	0.983609
	-0.0610058	0.761718	0.742997	0.854672	0.877832	0.86857	0.888086	0.939971	0.874384	0.828985	0.875028			-0.0610058	0.791177	0.929239	0.92256	0.968946	0.910556	0.893565	0.951927	0.890323	0.856473	0.850005												1585.34	1.02194
	-0.0601814	0.757119	0.740945	0.851171	0.877447	0.868372	0.884616	0.938662	0.876436	0.829614	0.87294			-0.0601814	0.786754	0.924879	0.920671	0.968209	0.914013	0.889724	0.952687	0.889651	0.857773	0.847685												1585.34	0.974391
	-0.059357	0.752479	0.738921	0.8465	0.87727	0.867889	0.881443	0.937119	0.878279	0.830308	0.870916			-0.059357	0.785227	0.920891	0.91743	0.967623	0.918518	0.886992	0.953508	0.885771	0.860124	0.847191												1585.34	0.992966
	-0.0585326	0.747613	0.736552	0.840593	0.877173	0.867843	0.878067	0.935645	0.879744	0.830872	0.868956			-0.0585326	0.786089	0.918352	0.912311	0.968512	0.922152	0.886382	0.955969	0.883406	0.863524	0.849655												1585.34	1.01101
	-0.0577082	0.742444	0.73414	0.834587	0.877046	0.8679	0.874216	0.934068	0.881101	0.831571	0.866848			-0.0577082	0.787757	0.915293	0.910302	0.968503	0.922495	0.887974	0.960045	0.882063	0.865461	0.850442												1585.34	1.01898
	-0.0568838	0.737285	0.73176	0.828887	0.876772	0.867424	0.870323	0.932193	0.881921	0.832453	0.865331			-0.0568838	0.787769	0.910689	0.910961	0.965129	0.921384	0.888561	0.964055	0.880176	0.866947	0.850027												1585.34	0.979028
	-0.0560594	0.732453	0.729341	0.823156	0.876019	0.866893	0.866989	0.930167	0.8821	0.832952	0.8648			-0.0560594	0.786955	0.905407	0.907569	0.962513	0.921385	0.886764	0.966197	0.880205	0.869936	0.851777												1585.34	1.00475
	-0.055235	0.727952	0.726437	0.817209	0.875396	0.867019	0.864125	0.92781	0.882607	0.832835	0.864179			-0.055235	0.786181	0.90095	0.900448	0.961338	0.922501	0.88289	0.969001	0.880177	0.872032	0.853851												1585.35	1.0298
	-0.0544106	0.723472	0.722437	0.811382	0.875911	0.867421	0.86138	0.925474	0.883621	0.832567	0.862828			-0.0544106	0.785579	0.898463	0.895301	0.959344	0.925703	0.878261	0.973102	0.875976	0.872742	0.85399												1585.35	0.960511
	-0.0535862	0.719082	0.717713	0.805952	0.876723	0.867281	0.858509	0.923612	0.88465	0.832748	0.861024			-0.0535862	0.784801	0.895107	0.891357	0.957594	0.928917	0.874005	0.976868	0.870688	0.873429	0.854543												1585.35	1.01273
	-0.0527617	0.714567	0.712726	0.800552	0.876954	0.866493	0.855069	0.921979	0.885712	0.833412	0.859109			-0.0527617	0.783974	0.889285	0.885595	0.956806	0.930091	0.870713	0.978026	0.868354	0.874513	0.856576												1585.35	0.999226
	-0.0519373	0.708943	0.707519	0.794742	0.876926	0.86564	0.851218	0.920469	0.886919	0.834113	0.857404			-0.0519373	0.784747	0.884379	0.879485	0.955463	0.930308	0.869579	0.974043	0.867526	0.877174	0.856707												1585.35	0.985725
	-0.0511129	0.702142	0.702168	0.788403	0.876449	0.86497	0.847387	0.919	0.888239	0.834656	0.856122			-0.0511129	0.783745	0.88067	0.873825	0.952614	0.929986	0.869673	0.969951	0.868646	0.880194	0.854146												1585.35	0.990808
	-0.0502885	0.694849	0.696275	0.781717	0.875058	0.864196	0.843837	0.917201	0.889406	0.835385	0.85495			-0.0502885	0.780658	0.874912	0.869143	0.950127	0.930857	0.867415	0.970572	0.868791	0.882144	0.852302												1585.35	1.01439
	-0.0494641	0.687359	0.689864	0.774882	0.873058	0.863419	0.840351	0.914839	0.889954	0.836516	0.853821			-0.0494641	0.780088	0.869638	0.865563	0.949751	0.93342	0.860967	0.972339	0.865193	0.883151	0.851793												1585.35	1.01981
	-0.0486397	0.679633	0.683381	0.76791	0.871109	0.862982	0.836639	0.912164	0.889731	0.837771	0.853053			-0.0486397	0.780124	0.866364	0.85962	0.949942	0.933197	0.855482	0.970717	0.863113	0.881534	0.850598												1585.35	1.02564
	-0.0478153	0.671363	0.676739	0.761026	0.869412	0.862803	0.832894	0.90947	0.889289	0.839139	0.852053			-0.0478153	0.778406	0.861709	0.852437	0.948621	0.930934	0.855459	0.970521	0.86261	0.880518	0.849542												1585.35	0.959239
	-0.0469909	0.662739	0.669971	0.754469	0.867653	0.862444	0.829304	0.906848	0.889144	0.841034	0.850335			-0.0469909	0.776492	0.85644	0.847315	0.945696	0.93169	0.855836	0.974547	0.85967	0.884486	0.848675												1585.35	0.966301
	-0.0461665	0.654033	0.663309	0.748462	0.865412	0.861596	0.82591	0.904404	0.889353	0.843402	0.848408			-0.0461665	0.77556	0.852083	0.841248	0.942072	0.93339	0.853576	0.974672	0.855745	0.890208	0.848413												1585.35	1.01923
	-0.0453421	0.645057	0.657079	0.742771	0.862744	0.860426	0.822348	0.901981	0.889954	0.8453	0.846593			-0.0453421	0.773819	0.847062	0.835119	0.938944	0.933423	0.851854	0.971136	0.853438	0.894209	0.849294												1585.36	1.02739
	-0.0445177	0.636093	0.651167	0.736343	0.859903	0.859041	0.818225	0.899328	0.89072	0.845861	0.845155			-0.0445177	0.771971	0.841438	0.830835	0.936822	0.931851	0.849866	0.969832	0.854401	0.89604	0.848847												1585.36	0.981802
	-0.0436933	0.627352	0.644554	0.728787	0.857019	0.857349	0.813305	0.896544	0.891195	0.845434	0.844354			-0.0436933	0.771323	0.83703	0.825861	0.934078	0.930357	0.845044	0.969837	0.856427	0.897416	0.847253												1585.36	1.02716
	-0.0428689	0.618413	0.636981	0.720696	0.853839	0.855359	0.808089	0.893704	0.891298	0.845074	0.843591			-0.0428689	0.769819	0.83216	0.820901	0.929513	0.930769	0.839396	0.971162	0.855288	0.899172	0.846653												1585.36	0.991385
	-0.0420445	0.609043	0.629198	0.712489	0.850337	0.853353	0.803814	0.890972	0.891218	0.84496	0.842049			-0.0420445	0.767808	0.826209	0.815544	0.92496	0.930351	0.835852	0.970009	0.851842	0.899257	0.847978												1585.36	0.991941
	-0.0412201	0.599602	0.621102	0.70392	0.847549	0.85177	0.800657	0.88863	0.891024	0.84507	0.840043			-0.0412201	0.765473	0.821338	0.808612	0.920641	0.929475	0.833865	0.96416	0.848595	0.897833	0.849609												1585.36	1.02869
	-0.0403957	0.590362	0.611862	0.694762	0.845521	0.850154	0.79786	0.886244	0.890681	0.84575	0.83833			-0.0403957	0.763183	0.815952	0.802749	0.914781	0.928811	0.83212	0.96299	0.846407	0.897592	0.849476												1585.36	1.00174
	-0.0395713	0.581033	0.601625	0.685551	0.843224	0.847722	0.794905	0.88298	0.890211	0.846313	0.836894			-0.0395713	0.761395	0.808437	0.79695	0.909169	0.92708	0.828514	0.969007	0.845129	0.898977	0.849405												1585.36	1.00151
	-0.0387469	0.571237	0.590944	0.677133	0.840232	0.844428	0.791597	0.878628	0.889613	0.846457	0.835545			-0.0387469	0.759914	0.801837	0.788048	0.905259	0.925655	0.822381	0.973162	0.844336	0.900124	0.849262												1585.36	0.982545
	-0.0379225	0.560956	0.579476	0.669547	0.836085	0.840554	0.788118	0.873564	0.888689	0.846777	0.833807			-0.0379225	0.758322	0.798032	0.77718	0.901241	0.924151	0.815714	0.969163	0.843514	0.901429	0.847728												1585.36	0.999049
	-0.0370981	0.550081	0.566954	0.661786	0.830766	0.836033	0.784441	0.868128	0.88727	0.847252	0.83136			-0.0370981	0.755984	0.792621	0.767405	0.89592	0.924379	0.810739	0.9636	0.842097	0.905405	0.847061												1585.36	0.978593
	-0.0362737	0.538021	0.554031	0.653055	0.824974	0.830759	0.780062	0.862793	0.885773	0.848132	0.829178			-0.0362737	0.754889	0.784915	0.758179	0.890488	0.925599	0.806662	0.9664	0.840407	0.910648	0.848059												1585.36	0.975435
	-0.0354493	0.524788	0.541283	0.643571	0.818949	0.825376	0.774876	0.858244	0.884518	0.850229	0.827911			-0.0354493	0.75455	0.776612	0.744311	0.885931	0.921927	0.800654	0.971841	0.839253	0.913669	0.850561												1585.37	0.980526
	-0.0346249	0.510925	0.528948	0.63389	0.8127	0.820428	0.76942	0.854229	0.883017	0.853199	0.826873			-0.0346249	0.751882	0.76632	0.727653	0.88001	0.915706	0.793701	0.969762	0.839459	0.91485	0.854172												1585.37	1.02063
	-0.0338005	0.496559	0.517044	0.624216	0.806006	0.815488	0.76392	0.850006	0.881078	0.855725	0.825421			-0.0338005	0.747428	0.758544	0.712684	0.874402	0.912613	0.789982	0.960923	0.840409	0.916461	0.856466												1585.37	1.03329
	-0.0329761	0.482096	0.505299	0.614431	0.798752	0.810127	0.758151	0.845385	0.879023	0.857219	0.823812			-0.0329761	0.743154	0.755822	0.700282	0.869747	0.911402	0.789867	0.953709	0.839868	0.918887	0.856649												1585.37	0.974987
	-0.0321517	0.468075	0.494211	0.604401	0.791468	0.80449	0.752455	0.840494	0.877238	0.857876	0.822277			-0.0321517	0.738942	0.752915	0.690555	0.861991	0.909745	0.786864	0.954871	0.837812	0.92046	0.857155												1585.37	1.04015
	-0.0313273	0.45452	0.483881	0.594182	0.78421	0.798667	0.747012	0.836101	0.875478	0.857898	0.820755			-0.0313273	0.733172	0.747147	0.680771	0.851724	0.907982	0.780214	0.957123	0.835359	0.920585	0.858957												1585.37	0.991297
	-0.0305029	0.441466	0.473509	0.583559	0.776666	0.792637	0.741431	0.83228	0.872991	0.857614	0.819642			-0.0305029	0.726899	0.738117	0.670368	0.842061	0.907428	0.774678	0.952103	0.831854	0.921311	0.861357												1585.37	0.986728
	-0.0296785	0.428963	0.46296	0.57208	0.769218	0.786337	0.735738	0.82793	0.869659	0.857541	0.818807			-0.0296785	0.722647	0.726919	0.661018	0.834005	0.90584	0.770892	0.944435	0.828674	0.922224	0.86272												1585.37	0.982687
	-0.0288541	0.416793	0.451986	0.559775	0.761612	0.779656	0.730025	0.822543	0.865886	0.857583	0.817646			-0.0288541	0.719528	0.715344	0.651856	0.825942	0.90016	0.767846	0.939993	0.828837	0.922368	0.862545												1585.37	0.996516
	-0.0280297	0.404647	0.440266	0.546839	0.753096	0.772979	0.72394	0.816694	0.862336	0.857423	0.816319			-0.0280297	0.714784	0.701537	0.640093	0.816239	0.894757	0.763442	0.938167	0.831644	0.924735	0.863622												1585.37	1.03671
	-0.0272053	0.392224	0.427857	0.533349	0.744248	0.766611	0.717327	0.810779	0.858694	0.857195	0.815106			-0.0272053	0.70577	0.687125	0.624784	0.805825	0.890996	0.756729	0.935443	0.831326	0.92935	0.863855												1585.37	1.01729
	-0.0263809	0.379468	0.41454	0.519441	0.735395	0.760266	0.710547	0.804393	0.854115	0.857099	0.813559			-0.0263809	0.693786	0.674519	0.607294	0.795082	0.883996	0.748588	0.931341	0.82524	0.932424	0.860567												1585.37	0.989981
	-0.0255565	0.366111	0.400154	0.50541	0.72593	0.753338	0.703757	0.797337	0.849029	0.856793	0.811691			-0.0255565	0.682523	0.662795	0.58936	0.783754	0.874403	0.739659	0.925903	0.818939	0.93353	0.85889												1585.38	1.00608
	-0.0247321	0.351628	0.384928	0.491532	0.715881	0.744709	0.696758	0.789586	0.843857	0.855652	0.810059			-0.0247321	0.672195	0.650784	0.570721	0.772096	0.864935	0.730325	0.919776	0.816542	0.9348	0.860807												1585.38	1.00545
	-0.0239077	0.336106	0.369165	0.477789	0.704979	0.733997	0.6894	0.781281	0.838409	0.854196	0.808135			-0.0239077	0.661571	0.637738	0.550902	0.759724	0.8562	0.720185	0.912279	0.81547	0.935056	0.862712												1585.38	1.00512
	-0.0230833	0.319887	0.353136	0.463951	0.692052	0.721816	0.681291	0.772951	0.832443	0.853618	0.806091			-0.0230833	0.650477	0.624805	0.52944	0.747333	0.84786	0.709795	0.901686	0.813659	0.932979	0.863065												1585.38	0.95365
	-0.0222589	0.303335	0.33692	0.45001	0.67714	0.708911	0.672254	0.764728	0.825707	0.853728	0.804826			-0.0222589	0.639448	0.612379	0.506135	0.733947	0.839161	0.700486	0.893004	0.812704	0.93091	0.862545												1585.38	1.0049
	-0.0214345	0.286752	0.320707	0.436015	0.661229	0.695976	0.66273	0.755977	0.818316	0.85341	0.803428			-0.0214345	0.629152	0.600857	0.482948	0.719127	0.829839	0.690652	0.886988	0.812797	0.931205	0.862232												1585.38	0.962085
	-0.0206101	0.270061	0.305132	0.421532	0.644557	0.68313	0.652896	0.746358	0.810522	0.852281	0.801566			-0.0206101	0.619231	0.589457	0.460929	0.704575	0.819599	0.678931	0.879996	0.811071	0.934432	0.862569												1585.38	1.01331
	-0.0197857	0.253314	0.290728	0.406113	0.627037	0.670186	0.642695	0.736355	0.802669	0.850052	0.800022			-0.0197857	0.609237	0.576664	0.439946	0.688422	0.809919	0.667857	0.872858	0.806236	0.93865	0.864203												1585.38	1.04738
	-0.0189613	0.236927	0.277501	0.389854	0.609263	0.657264	0.631739	0.726283	0.795178	0.84704	0.798284			-0.0189613	0.597777	0.564111	0.420721	0.668988	0.798641	0.658699	0.862949	0.802188	0.939304	0.867151												1585.38	0.978815
	-0.0181369	0.221158	0.265156	0.373336	0.591693	0.64481	0.61985	0.716148	0.788024	0.844475	0.795655			-0.0181369	0.583873	0.552923	0.405078	0.648899	0.781713	0.648889	0.84866	0.800279	0.935842	0.869795												1585.38	0.970096
	-0.0173124	0.206005	0.25356	0.35661	0.573602	0.632546	0.607736	0.706141	0.781162	0.842207	0.792402			-0.0173124	0.569144	0.540048	0.391456	0.63033	0.760681	0.637109	0.834237	0.795816	0.932462	0.870971												1585.38	0.978481
	-0.016488	0.191655	0.242721	0.339135	0.554827	0.619664	0.5958	0.696183	0.774259	0.83941	0.7892			-0.016488	0.554427	0.524045	0.376474	0.611036	0.737429	0.624525	0.820496	0.789354	0.929002	0.87086												1585.38	1.04669
	-0.0156636	0.178146	0.232488	0.320785	0.536293	0.606051	0.583684	0.686005	0.766889	0.835812	0.786284			-0.0156636	0.539778	0.508152	0.358703	0.589012	0.713099	0.609499	0.803216	0.783689	0.924233	0.86925												1585.38	1.02092
	-0.0148392	0.165295	0.222155	0.301674	0.518597	0.591863	0.570997	0.675792	0.75922	0.831232	0.783189			-0.0148392	0.523759	0.490954	0.340479	0.565162	0.68911	0.591969	0.779303	0.77706	0.919843	0.867207												1585.39	1.02076
	-0.0140148	0.153193	0.211074	0.282093	0.501459	0.576908	0.558211	0.665425	0.751197	0.825881	0.779644			-0.0140148	0.50554	0.46853	0.324409	0.540144	0.665187	0.574578	0.750357	0.769912	0.914626	0.867051												1585.39	1.0205
	-0.0131904	0.141619	0.199492	0.262644	0.484331	0.561015	0.546044	0.654267	0.742697	0.820474	0.776197			-0.0131904	0.487349	0.443426	0.308112	0.514007	0.640004	0.556476	0.719401	0.763721	0.9076	0.865357												1585.39	1.01155
	-0.012366	0.130301	0.187718	0.243635	0.467319	0.544728	0.534097	0.642318	0.73385	0.815309	0.772885			-0.012366	0.46985	0.418871	0.288769	0.486272	0.613341	0.535444	0.690353	0.757743	0.899727	0.859907												1585.39	0.959692
	-0.0115416	0.119389	0.175797	0.225215	0.450927	0.528439	0.521568	0.629535	0.725148	0.809999	0.769096			-0.0115416	0.452609	0.394283	0.264551	0.455844	0.585659	0.512406	0.662867	0.752663	0.892155	0.854799												1585.39	0.975795
	-0.0107172	0.108508	0.164197	0.207725	0.434743	0.511974	0.508871	0.61552	0.716939	0.804455	0.765258			-0.0107172	0.435682	0.369992	0.237943	0.421339	0.556637	0.490693	0.633255	0.747844	0.884799	0.850622												1585.39	0.982999
	-0.00989283	0.0972157	0.153218	0.191356	0.417553	0.495529	0.497005	0.601125	0.70898	0.798952	0.761787			-0.00989283	0.418113	0.345927	0.212546	0.38415	0.526901	0.471173	0.604848	0.738076	0.875272	0.844548												1585.39	1.01532
	-0.00906843	0.0858904	0.143205	0.176269	0.399078	0.479303	0.48589	0.58772	0.701248	0.793689	0.758494			-0.00906843	0.399333	0.321481	0.186293	0.347035	0.496881	0.451406	0.576945	0.722843	0.862446	0.835305												1585.39	0.962415
	-0.00824402	0.0750532	0.134754	0.162541	0.380111	0.463134	0.475144	0.575384	0.694015	0.788668	0.755144			-0.00824402	0.381301	0.297256	0.160044	0.311264	0.462933	0.429733	0.546643	0.707354	0.845178	0.823859												1585.39	0.994132
	-0.00741962	0.0648674	0.127561	0.149787	0.361544	0.447354	0.464805	0.563606	0.687559	0.78377	0.751343			-0.00741962	0.366609	0.271363	0.135803	0.275792	0.423266	0.408353	0.514357	0.69227	0.82555	0.811105												1585.39	1.00873
	-0.00659522	0.0556914	0.12104	0.137399	0.343965	0.432935	0.454723	0.552472	0.681878	0.778822	0.747216			-0.00659522	0.353737	0.243565	0.113731	0.236882	0.38273	0.388771	0.479861	0.673952	0.805623	0.79646												1585.39	0.998052
	-0.00577082	0.0478461	0.115319	0.125798	0.328054	0.420534	0.444883	0.542382	0.676772	0.773639	0.742977			-0.00577082	0.339805	0.215795	0.0958788	0.196432	0.343327	0.370939	0.445022	0.651677	0.78146	0.779874												1585.39	1.02963
	-0.00494641	0.0410017	0.110601	0.116025	0.314329	0.409963	0.435842	0.533633	0.672319	0.768562	0.738742			-0.00494641	0.325563	0.187119	0.0798602	0.162359	0.302184	0.354412	0.406289	0.628281	0.754546	0.761726												1585.4	1.01945
	-0.00412201	0.0350882	0.106607	0.108106	0.302781	0.40097	0.428044	0.526574	0.66846	0.764112	0.735384			-0.00412201	0.31198	0.15681	0.0633925	0.139337	0.260134	0.33749	0.362136	0.606468	0.731032	0.738348												1585.4	1.02647
	-0.00329761	0.0302079	0.103117	0.101691	0.293237	0.393675	0.421368	0.521377	0.664823	0.760117	0.733107			-0.00329761	0.301288	0.128771	0.0501777	0.127986	0.220974	0.320227	0.318069	0.586914	0.710938	0.710593												1585.4	0.992053
	-0.00247321	0.0262056	0.100302	0.096949	0.28543	0.388025	0.415635	0.517473	0.661757	0.756405	0.731115			-0.00247321	0.294801	0.105441	0.0421861	0.124428	0.184645	0.308289	0.274996	0.568551	0.691813	0.687558												1585.4	0.999956
	-0.0016488	0.0227896	0.0983088	0.0939594	0.279601	0.384192	0.411018	0.514338	0.659715	0.753427	0.728964			-0.0016488	0.289764	0.0856804	0.0354566	0.122639	0.15066	0.303789	0.234154	0.552598	0.673972	0.673881												1585.4	1.01662
	-0.000824402	0.0200006	0.0971399	0.0924083	0.275888	0.381952	0.408073	0.51208	0.658575	0.751445	0.726632			-0.000824402	0.285404	0.069387	0.0284568	0.11999	0.123035	0.298069	0.202658	0.54187	0.6593	0.668245												1585.4	0.924826
	0	0.0185189	0.0969499	0.0924073	0.274071	0.380812	0.40696	0.511069	0.658467	0.750577	0.725191			0	0.283866	0.0592382	0.0259826	0.117101	0.109794	0.291413	0.191318	0.539077	0.650345	0.66814												1585.4	1.00067
	0.000824402	0.0186681	0.0977778	0.0949125	0.27447	0.381044	0.407649	0.511707	0.659541	0.751396	0.725352			0.000824402	0.287055	0.060012	0.0312637	0.117397	0.116047	0.292335	0.225925	0.55103	0.650697	0.675449												1585.4	1.02649
	0.0016488	0.0201023	0.0996284	0.100467	0.277252	0.382775	0.41018	0.514113	0.661911	0.753727	0.726543			0.0016488	0.293812	0.0712528	0.0476122	0.125531	0.142061	0.302611	0.341325	0.578387	0.663749	0.691732												1585.4	0.985342
	0.00247321	0.0224141	0.102844	0.108503	0.282278	0.386081	0.414404	0.518338	0.665843	0.756783	0.728307			0.00247321	0.304981	0.0883391	0.0950671	0.146537	0.19083	0.319433	0.507223	0.605758	0.694698	0.712904												1585.4	0.994469
	0.00329761	0.0259561	0.107277	0.118517	0.28954	0.39133	0.420222	0.524377	0.671131	0.760562	0.730446			0.00329761	0.325028	0.109147	0.214705	0.184898	0.265606	0.33629	0.641315	0.618792	0.745155	0.739077												1585.4	1.02031
	0.00412201	0.0312341	0.112264	0.130525	0.299352	0.39852	0.427388	0.532068	0.677049	0.765357	0.732979			0.00412201	0.355242	0.134821	0.384444	0.249093	0.360855	0.347989	0.719122	0.618199	0.800857	0.772689												1585.4	1.02079
	0.00494641	0.0377292	0.117764	0.14444	0.312125	0.40736	0.435905	0.541357	0.683075	0.77108	0.735922			0.00494641	0.392153	0.166152	0.515363	0.352392	0.459854	0.353208	0.764976	0.606899	0.846774	0.806539												1585.41	1.02102
	0.00577082	0.0447743	0.123977	0.159884	0.327695	0.417864	0.445941	0.551503	0.689302	0.777247	0.739746			0.00577082	0.429778	0.2012	0.585395	0.482039	0.54721	0.353211	0.797274	0.585489	0.880726	0.832839												1585.41	0.953712
	0.00659522	0.0525513	0.130421	0.176686	0.345293	0.429786	0.457149	0.56153	0.696031	0.783618	0.744858			0.00659522	0.462699	0.239345	0.624264	0.597579	0.615717	0.353017	0.822616	0.561512	0.903766	0.853233												1585.41	1.0457
	0.00741962	0.0612277	0.136656	0.194846	0.364337	0.442252	0.468872	0.571323	0.703315	0.790154	0.750698			0.00741962	0.489411	0.283982	0.64854	0.677966	0.666602	0.366051	0.845326	0.543665	0.920395	0.868419												1585.41	0.944179
	0.00824402	0.0705397	0.143018	0.213817	0.384698	0.454892	0.481075	0.580925	0.711053	0.797089	0.756768			0.00824402	0.512678	0.334465	0.6684	0.727605	0.709538	0.408609	0.866248	0.539235	0.934543	0.878451												1585.41	0.993431
	0.00906843	0.0801168	0.149646	0.233363	0.405839	0.467936	0.494165	0.59024	0.71872	0.8053	0.762914			0.00906843	0.533496	0.384874	0.685528	0.756258	0.749496	0.473527	0.881204	0.556962	0.945373	0.887004												1585.41	1.03391
	0.00989283	0.0897123	0.156208	0.254069	0.427084	0.481529	0.507833	0.598927	0.726287	0.814763	0.768844			0.00989283	0.551395	0.434978	0.699776	0.775776	0.783357	0.535204	0.890404	0.598462	0.953805	0.893869												1585.41	0.973751
	0.0107172	0.0995311	0.162656	0.275702	0.447777	0.495751	0.521611	0.607116	0.734728	0.824468	0.774227			0.0107172	0.566768	0.486875	0.711161	0.792677	0.80922	0.580615	0.895681	0.649156	0.959767	0.899753												1585.41	0.997148
	0.0115416	0.109595	0.169516	0.297479	0.467254	0.510396	0.535142	0.615436	0.744156	0.834017	0.778931			0.0115416	0.579204	0.538334	0.7199	0.806815	0.830963	0.6131	0.900837	0.691844	0.963871	0.906603												1585.41	1.01218
	0.012366	0.119749	0.177388	0.319366	0.485467	0.525175	0.548109	0.62395	0.753508	0.843228	0.782923			0.012366	0.590748	0.586287	0.727966	0.818445	0.851601	0.639975	0.909444	0.723373	0.967672	0.911974												1585.41	1.0107
	0.0131904	0.130224	0.18632	0.341583	0.50251	0.540632	0.561236	0.632856	0.762384	0.851612	0.78634			0.0131904	0.604966	0.630633	0.736041	0.827893	0.869669	0.665288	0.919022	0.74653	0.969434	0.916823												1585.41	0.968007
	0.0140148	0.141165	0.196404	0.363936	0.518634	0.557356	0.574749	0.642521	0.771576	0.859259	0.78974			0.0140148	0.620847	0.671146	0.744819	0.834555	0.883461	0.687575	0.925782	0.76221	0.969832	0.923189												1585.41	1.00884
	0.0148392	0.152429	0.207653	0.386098	0.534108	0.574955	0.587624	0.652569	0.781167	0.866527	0.793676			0.0148392	0.634091	0.705081	0.754067	0.838999	0.892457	0.703309	0.928444	0.773168	0.970535	0.92874												1585.42	0.992059
	0.0156636	0.164228	0.219846	0.407624	0.548985	0.592874	0.599687	0.662104	0.790377	0.873462	0.798274			0.0156636	0.645866	0.73162	0.763316	0.842427	0.898672	0.71517	0.927372	0.783225	0.971085	0.931652												1585.42	1.02569
	0.016488	0.176803	0.232866	0.427713	0.563679	0.610862	0.611056	0.67102	0.798781	0.88029	0.803182			0.016488	0.658564	0.753213	0.772099	0.845717	0.905827	0.724658	0.925264	0.794472	0.971635	0.933366												1585.42	1.01009
	0.0173124	0.18964	0.246449	0.446177	0.578473	0.62868	0.621455	0.68008	0.806062	0.886812	0.807956			0.0173124	0.670679	0.771546	0.777905	0.848668	0.912396	0.72996	0.921237	0.805195	0.972338	0.936134												1585.42	1.02001
	0.0181369	0.202495	0.260289	0.463561	0.593763	0.645974	0.630693	0.68909	0.812289	0.89245	0.8122			0.0181369	0.683636	0.787867	0.779352	0.850424	0.915727	0.735008	0.917066	0.812672	0.974546	0.940077												1585.42	1.01377
	0.0189613	0.215877	0.27435	0.480211	0.610227	0.662135	0.638982	0.697062	0.818105	0.897434	0.815571			0.0189613	0.697236	0.804411	0.781505	0.851914	0.917521	0.740734	0.919006	0.818089	0.979794	0.943404												1585.42	0.999524
	0.0197857	0.229946	0.288339	0.496098	0.62782	0.677152	0.647061	0.703797	0.823902	0.90236	0.818468			0.0197857	0.707656	0.818012	0.787364	0.852737	0.918878	0.74436	0.921271	0.822729	0.983696	0.944185												1585.42	0.977054
	0.0206101	0.244463	0.301803	0.511052	0.645399	0.691533	0.655279	0.709359	0.829478	0.907247	0.821876			0.0206101	0.715494	0.826643	0.791082	0.852027	0.921231	0.747843	0.92187	0.828414	0.984705	0.943922												1585.42	0.979788
	0.0214345	0.259646	0.315005	0.52505	0.661816	0.705345	0.663483	0.713992	0.83416	0.911781	0.826052			0.0214345	0.722861	0.833301	0.790681	0.850867	0.924401	0.75287	0.923541	0.834912	0.985669	0.945235												1585.42	0.948771
	0.0222589	0.275687	0.328163	0.53837	0.677114	0.718142	0.672045	0.718649	0.837624	0.915907	0.830414			0.0222589	0.73015	0.837185	0.791095	0.850295	0.926254	0.759079	0.921565	0.839497	0.98482	0.94648												1585.42	1.02738
	0.0230833	0.29189	0.341113	0.551324	0.691595	0.729536	0.681492	0.7237	0.84051	0.919414	0.834265			0.0230833	0.73842	0.83799	0.795405	0.850843	0.925648	0.765873	0.91849	0.843882	0.982338	0.94797												1585.42	1.00443
	0.0239077	0.307739	0.353803	0.563995	0.70485	0.740014	0.690839	0.7288	0.843777	0.922626	0.83734			0.0239077	0.745749	0.839209	0.799347	0.851114	0.923772	0.771274	0.919504	0.84838	0.979781	0.951532												1585.42	1.03208
	0.0247321	0.323326	0.366577	0.576656	0.716616	0.750053	0.699173	0.733811	0.847859	0.926298	0.840435			0.0247321	0.750838	0.844159	0.80023	0.849995	0.922896	0.774386	0.921801	0.850479	0.978566	0.955685												1585.43	0.999958
	0.0255565	0.338245	0.379943	0.589416	0.727385	0.759566	0.707331	0.738479	0.851895	0.929975	0.84382			0.0255565	0.756184	0.850696	0.800894	0.849418	0.922514	0.776178	0.921865	0.852183	0.980883	0.959044												1585.43	1.0271
	0.0263809	0.352265	0.393851	0.601847	0.736996	0.768528	0.715588	0.742487	0.854843	0.932955	0.846843			0.0263809	0.762348	0.852929	0.801478	0.849906	0.923065	0.778844	0.919818	0.856775	0.983044	0.96078												1585.43	0.968719
	0.0272053	0.365587	0.407906	0.613617	0.745169	0.777058	0.723182	0.745886	0.856908	0.935465	0.849539			0.0272053	0.77065	0.85321	0.801963	0.84913	0.925609	0.782498	0.916484	0.861919	0.981059	0.963194												1585.43	0.978354
	0.0280297	0.378133	0.422037	0.624592	0.752478	0.78503	0.730283	0.748913	0.858982	0.937806	0.851878			0.0280297	0.780043	0.855967	0.80328	0.84723	0.92563	0.786646	0.91497	0.863299	0.979255	0.966761												1585.43	0.979336
	0.0288541	0.390207	0.436558	0.634969	0.759153	0.792217	0.737236	0.751733	0.861705	0.939844	0.853918			0.0288541	0.786714	0.858728	0.805684	0.846269	0.921993	0.790489	0.915535	0.86357	0.979593	0.968972												1585.43	1.00597
	0.0296785	0.401949	0.451114	0.644914	0.765587	0.798814	0.743653	0.754671	0.86473	0.941386	0.856036			0.0296785	0.793772	0.86	0.808089	0.845213	0.918288	0.791386	0.91292	0.867312	0.978197	0.969914												1585.43	0.989858
	0.0305029	0.413212	0.46491	0.654273	0.771752	0.804987	0.749224	0.757878	0.867508	0.942882	0.857871			0.0305029	0.803449	0.860286	0.808274	0.843665	0.916797	0.78981	0.90844	0.87259	0.975096	0.970356												1585.43	1.02532
	0.0313273	0.424436	0.478198	0.662866	0.777385	0.810581	0.75401	0.761158	0.869959	0.944931	0.859389			0.0313273	0.811669	0.860136	0.808878	0.843546	0.917003	0.789	0.907757	0.876358	0.973375	0.97115												1585.43	0.983736
	0.0321517	0.435978	0.491358	0.670607	0.78306	0.815657	0.758104	0.764037	0.871939	0.947019	0.861471			0.0321517	0.818037	0.860231	0.811065	0.842994	0.915775	0.791158	0.909558	0.878759	0.973346	0.971739												1585.43	1.01967
	0.0329761	0.44773	0.504526	0.677574	0.788797	0.820426	0.761997	0.766359	0.87339	0.948479	0.864125			0.0329761	0.825081	0.860756	0.812193	0.840945	0.915454	0.795419	0.909373	0.88035	0.971331	0.972216												1585.43	1.04728
	0.0338005	0.459398	0.518134	0.683621	0.794535	0.824715	0.766499	0.768749	0.87458	0.949335	0.866866			0.0338005	0.83095	0.861749	0.812149	0.839991	0.917777	0.798694	0.905261	0.880132	0.967076	0.972457												1585.43	1.01464
	0.0346249	0.470674	0.531656	0.68875	0.800024	0.828022	0.771384	0.771257	0.875729	0.950071	0.869975			0.0346249	0.833971	0.862202	0.811988	0.839929	0.918978	0.799759	0.900416	0.879717	0.964162	0.972925												1585.44	1.03378
	0.0354493	0.481702	0.544109	0.693432	0.805064	0.830308	0.775971	0.773362	0.876624	0.951229	0.873275			0.0354493	0.837523	0.862016	0.813687	0.83819	0.916664	0.800663	0.898216	0.882364	0.963315	0.975562												1585.44	0.97487
	0.0362737	0.492949	0.555791	0.698213	0.810024	0.832159	0.78058	0.775059	0.877344	0.952699	0.8764			0.0362737	0.843576	0.861807	0.81709	0.836329	0.913439	0.800638	0.899184	0.887077	0.96291	0.978149												1585.44	0.932893
	0.0370981	0.504255	0.567233	0.703102	0.814606	0.833999	0.785799	0.776763	0.878365	0.953777	0.87925			0.0370981	0.849189	0.862141	0.818469	0.837298	0.912509	0.802142	0.900426	0.890741	0.960354	0.978373												1585.44	0.977374
	0.0379225	0.515019	0.57862	0.707966	0.818722	0.836005	0.79136	0.778687	0.879873	0.954015	0.881828			0.0379225	0.853002	0.863663	0.817055	0.839696	0.909732	0.808071	0.896396	0.892278	0.956161	0.978748												1585.44	1.00418
	0.0387469	0.52499	0.590056	0.712988	0.822759	0.838468	0.796881	0.780797	0.882235	0.953618	0.88476			0.0387469	0.856678	0.864441	0.815832	0.840784	0.904471	0.812273	0.892035	0.893635	0.953126	0.979997												1585.44	0.995853
	0.0395713	0.533995	0.601061	0.717662	0.826339	0.841033	0.802327	0.78289	0.885035	0.953081	0.888287			0.0395713	0.860804	0.864026	0.815873	0.840209	0.900722	0.814052	0.891648	0.896404	0.950843	0.980354												1585.44	0.969823
	0.0403957	0.541829	0.611519	0.721738	0.828816	0.843038	0.807561	0.784863	0.886748	0.952873	0.89186			0.0403957	0.865215	0.864537	0.817258	0.840131	0.898329	0.81558	0.889729	0.900838	0.949445	0.981551												1585.44	1.02187
	0.0412201	0.548896	0.621582	0.725888	0.830085	0.844775	0.812141	0.786983	0.886926	0.953199	0.894786			0.0412201	0.870293	0.865012	0.819226	0.840396	0.898569	0.816032	0.887346	0.905314	0.948052	0.984847												1585.44	1.00428
	0.0420445	0.556204	0.631258	0.730244	0.830851	0.846077	0.815768	0.789246	0.886283	0.953633	0.896704			0.0420445	0.87608	0.86442	0.820996	0.839885	0.89955	0.817534	0.886264	0.907277	0.945794	0.987209												1585.44	1.03895
	0.0428689	0.563983	0.640854	0.734414	0.832282	0.846619	0.818497	0.791581	0.88555	0.953605	0.897894			0.0428689	0.882362	0.864541	0.822552	0.839246	0.898458	0.820464	0.882814	0.909484	0.944662	0.986932												1585.44	1.03905
	0.0436933	0.571503	0.650733	0.738056	0.834083	0.847148	0.82048	0.794124	0.884932	0.95311	0.898876			0.0436933	0.88826	0.865607	0.82232	0.838066	0.897895	0.822935	0.876706	0.912124	0.942481	0.985566												1585.44	0.969906
	0.0445177	0.578587	0.661241	0.741364	0.83537	0.847926	0.822525	0.796952	0.884401	0.952381	0.900359			0.0445177	0.892961	0.865781	0.819855	0.83734	0.896778	0.82343	0.872057	0.912152	0.937771	0.984649												1585.45	0.979417
	0.0453421	0.585424	0.672242	0.744631	0.836849	0.848527	0.825362	0.799505	0.884027	0.951852	0.902617			0.0453421	0.898217	0.865397	0.818404	0.838124	0.892957	0.822903	0.87103	0.913683	0.93414	0.984501												1585.45	1.01553
	0.0461665	0.591857	0.682954	0.747665	0.838981	0.848741	0.8289	0.800976	0.883487	0.952074	0.905314			0.0461665	0.904413	0.865661	0.820883	0.839473	0.89202	0.824103	0.870063	0.916616	0.933656	0.983795												1585.45	0.999817
	0.0469909	0.59803	0.693279	0.750468	0.841037	0.848443	0.832294	0.801836	0.882936	0.952602	0.908125			0.0469909	0.910504	0.866106	0.825213	0.84072	0.893344	0.826831	0.868881	0.917457	0.933577	0.983257												1585.45	1.00196
	0.0478153	0.604562	0.703571	0.753162	0.842743	0.847984	0.834939	0.803127	0.882698	0.95272	0.910591			0.0478153	0.916859	0.866618	0.827169	0.842627	0.890062	0.828808	0.86997	0.919854	0.931036	0.983935												1585.45	0.978155
	0.0486397	0.611689	0.71373	0.755685	0.844133	0.847604	0.837589	0.804893	0.882643	0.952777	0.912491			0.0486397	0.921929	0.867208	0.824804	0.844781	0.88645	0.830075	0.870669	0.924359	0.92748	0.985048												1585.45	0.989691
	0.0494641	0.619085	0.723706	0.757708	0.844903	0.847069	0.840823	0.806574	0.882506	0.952863	0.914178			0.0494641	0.924929	0.868043	0.822702	0.844796	0.887321	0.833071	0.869144	0.926441	0.925119	0.985615												1585.45	1.02796
	0.0502885	0.626099	0.733118	0.759525	0.844915	0.846768	0.844445	0.807891	0.882006	0.952345	0.916413			0.0502885	0.927581	0.866836	0.825949	0.843517	0.88847	0.83729	0.868813	0.926043	0.923936	0.984641												1585.45	0.986893
	0.0511129	0.632459	0.741335	0.761951	0.844638	0.846807	0.848068	0.808596	0.881733	0.951207	0.919461			0.0511129	0.930932	0.863213	0.82938	0.841748	0.886224	0.839559	0.870623	0.925446	0.921657	0.98442												1585.45	1.03435
	0.0519373	0.63867	0.748613	0.764796	0.844864	0.846706	0.851482	0.80872	0.882145	0.950134	0.922908			0.0519373	0.934946	0.861869	0.829321	0.839352	0.882144	0.83923	0.871709	0.925532	0.917517	0.986611												1585.45	0.984033
	0.0527617	0.644758	0.755559	0.76755	0.84526	0.846528	0.854878	0.808778	0.882724	0.949576	0.926264			0.0527617	0.939241	0.864106	0.829081	0.839885	0.878969	0.838175	0.869399	0.926466	0.914412	0.98918												1585.45	1.02254
	0.0535862	0.650354	0.761898	0.770087	0.844869	0.846645	0.858443	0.809274	0.882895	0.94951	0.928946			0.0535862	0.943167	0.868396	0.829343	0.843555	0.877647	0.83813	0.865598	0.928015	0.91361	0.989775												1585.45	0.95356
	0.0544106	0.655522	0.767542	0.772396	0.843995	0.846917	0.862131	0.810298	0.88235	0.949438	0.930549			0.0544106	0.945359	0.870353	0.829469	0.845176	0.876812	0.840261	0.865689	0.931129	0.912662	0.989544												1585.46	0.991661
	0.055235	0.660246	0.773313	0.774984	0.843504	0.847151	0.865921	0.811647	0.881413	0.948941	0.931445			0.055235	0.946794	0.867911	0.828558	0.843784	0.876032	0.844905	0.866673	0.933676	0.909745	0.991167												1585.46	0.99367
	0.0560594	0.664503	0.779832	0.777931	0.843307	0.847634	0.869896	0.813078	0.880508	0.948088	0.932776			0.0560594	0.950232	0.865121	0.827142	0.842417	0.87616	0.848456	0.864096	0.934463	0.906489	0.991517												1585.46	0.986412
	0.0568838	0.668407	0.786969	0.780508	0.842804	0.848292	0.873734	0.814462	0.879551	0.94721	0.935014			0.0568838	0.954181	0.86342	0.829346	0.842528	0.873912	0.848967	0.860932	0.937037	0.902965	0.989183												1585.46	1.03304
	0.0577082	0.671709	0.794043	0.782554	0.842184	0.8486	0.876914	0.815958	0.878622	0.946792	0.937369			0.0577082	0.956514	0.863422	0.833703	0.843513	0.867316	0.84993	0.860616	0.939241	0.898732	0.988007												1585.46	0.998319
	0.0585326	0.674496	0.800729	0.784446	0.841519	0.848451	0.879052	0.817448	0.877633	0.946515	0.939302			0.0585326	0.959289	0.866103	0.834897	0.844818	0.861328	0.851943	0.860955	0.93821	0.896505	0.988854												1585.46	1.00862
	0.059357	0.677657	0.807077	0.786057	0.840405	0.848143	0.880458	0.81842	0.876486	0.94584	0.941319			0.059357	0.962172	0.868846	0.835226	0.847321	0.860897	0.853861	0.857838	0.937035	0.897434	0.991269												1585.46	0.982653
	0.0601814	0.681703	0.812853	0.787446	0.839479	0.847537	0.88236	0.819054	0.875055	0.944723	0.943493			0.0601814	0.963415	0.869149	0.837606	0.850119	0.862838	0.855614	0.853204	0.938532	0.899682	0.993647												1585.46	1.02912
	0.0610058	0.685961	0.818159	0.789426	0.839411	0.84644	0.885109	0.820256	0.873075	0.942796	0.945098			0.0610058	0.964597	0.868567	0.838625	0.850432	0.862654	0.859318	0.85083	0.944568	0.899428	0.994314												1585.46	1.01213
	0.0618302	0.689649	0.823383	0.791887	0.839441	0.844893	0.887716	0.822049	0.8712	0.940595	0.946207			0.0618302	0.96556	0.868899	0.837961	0.849676	0.86352	0.86583	0.849326	0.951525	0.895278	0.994556												1585.46	0.995062
	0.0626546	0.693002	0.828528	0.794089	0.839106	0.843177	0.889695	0.823586	0.870192	0.939013	0.947398			0.0626546	0.964918	0.867866	0.840044	0.850481	0.865924	0.867611	0.84897	0.954512	0.889206	0.993795												1585.46	0.968794
	0.063479	0.696489	0.833433	0.796357	0.839185	0.841866	0.8915	0.824265	0.869862	0.937918	0.94912			0.063479	0.964676	0.866398	0.844317	0.851947	0.866258	0.86558	0.849078	0.955216	0.884916	0.989523												1585.46	1.03343
	0.0643034	0.700009	0.83804	0.798874	0.839788	0.841122	0.893641	0.824408	0.869641	0.937351	0.951538			0.0643034	0.966801	0.868473	0.847584	0.852812	0.865164	0.868373	0.846682	0.95499	0.884114	0.983941												1585.46	1.0069
	0.0651278	0.703538	0.842089	0.800988	0.840278	0.840728	0.896602	0.825027	0.8694	0.937209	0.95405			0.0651278	0.970516	0.871282	0.849283	0.852288	0.864065	0.872581	0.846696	0.954415	0.882542	0.982973												1585.47	0.971036
	0.0659522	0.706984	0.84492	0.802772	0.840182	0.840529	0.900666	0.826431	0.869012	0.936978	0.956216			0.0659522	0.974864	0.872451	0.848116	0.851818	0.8632	0.875016	0.849146	0.953399	0.878982	0.983716												1585.47	0.980556
	0.0667766	0.709562	0.84661	0.804476	0.839017	0.84065	0.905088	0.828094	0.867893	0.936452	0.958062			0.0667766	0.977676	0.873258	0.845265	0.852946	0.86208	0.879108	0.847637	0.952019	0.877451	0.981349												1585.47	1.01726
	0.067601	0.711526	0.84814	0.806097	0.837222	0.840709	0.909188	0.829437	0.866262	0.935453	0.959478			0.067601	0.976254	0.873308	0.845513	0.854579	0.860906	0.882694	0.844029	0.953714	0.877718	0.979653												1585.47	0.989943
	0.0684254	0.713986	0.849718	0.808093	0.835961	0.840312	0.913106	0.830021	0.865009	0.934041	0.960575			0.0684254	0.973537	0.873672	0.8482	0.855774	0.859771	0.882643	0.845658	0.95768	0.875772	0.98057												1585.47	0.989874
	0.0692498	0.716576	0.851118	0.810276	0.835375	0.840276	0.916336	0.830052	0.863987	0.932521	0.961482			0.0692498	0.973215	0.874077	0.850505	0.85638	0.858843	0.880111	0.849314	0.959366	0.872391	0.982742												1585.47	1.01712
	0.0700742	0.718502	0.85282	0.812254	0.834702	0.840676	0.918506	0.830519	0.862581	0.930938	0.962292			0.0700742	0.975479	0.873357	0.851155	0.857565	0.858689	0.876494	0.849333	0.959985	0.869219	0.984096												1585.47	0.989642
	0.0708986	0.719824	0.855214	0.814231	0.833723	0.84045	0.920016	0.831903	0.861214	0.929242	0.963378			0.0708986	0.977388	0.873043	0.8514	0.859157	0.857838	0.876123	0.848926	0.960729	0.866489	0.983071												1585.47	1.01699
	0.071723	0.721083	0.858074	0.816176	0.833006	0.839154	0.921146	0.833672	0.860141	0.927608	0.964642			0.071723	0.977753	0.872534	0.855135	0.860138	0.857004	0.882047	0.847313	0.959981	0.865284	0.980819												1585.47	0.989779
	0.0725474	0.722513	0.86104	0.818129	0.832699	0.837437	0.922282	0.835661	0.85891	0.926219	0.965791			0.0725474	0.979708	0.870847	0.859273	0.86076	0.856935	0.889357	0.846148	0.960365	0.862383	0.979257												1585.47	0.999272
	0.0733718	0.723482	0.863399	0.820133	0.832277	0.836198	0.923632	0.838436	0.857634	0.925144	0.966887			0.0733718	0.980528	0.871544	0.859218	0.859769	0.856321	0.893307	0.84795	0.963635	0.857634	0.978507												1585.47	1.04556
	0.0741962	0.724168	0.864846	0.82224	0.831381	0.835046	0.925095	0.841721	0.856332	0.924508	0.967833			0.0741962	0.977739	0.874994	0.858293	0.859344	0.856336	0.89397	0.848255	0.966945	0.854574	0.978168												1585.47	0.973374
	0.0750206	0.725446	0.866094	0.82484	0.830034	0.833363	0.926853	0.844453	0.854677	0.924276	0.968653			0.0750206	0.975704	0.877138	0.859279	0.861117	0.857006	0.895131	0.846061	0.966507	0.853653	0.976544												1585.48	0.974495
	0.075845	0.727328	0.867298	0.827695	0.828453	0.831647	0.929056	0.846153	0.85313	0.923836	0.969648			0.075845	0.976988	0.878215	0.859511	0.862782	0.854918	0.899024	0.845081	0.963511	0.854909	0.971551												1585.48	1.00332
	0.0766694	0.729341	0.868311	0.830537	0.827095	0.830474	0.931228	0.847332	0.852511	0.922295	0.970703			0.0766694	0.979201	0.880296	0.859435	0.865091	0.851934	0.903105	0.846604	0.963362	0.857137	0.968168												1585.48	0.995694
	0.0774938	0.731108	0.86932	0.833413	0.826551	0.82995	0.932805	0.848503	0.852535	0.919611	0.971411			0.0774938	0.980927	0.882526	0.861186	0.866773	0.851726	0.906447	0.847211	0.964756	0.858288	0.96822												1585.48	1.0249
	0.0783182	0.732733	0.869992	0.8359	0.82672	0.830221	0.933812	0.849392	0.85227	0.91675	0.971978			0.0783182	0.982245	0.881414	0.86471	0.868613	0.851539	0.909209	0.846485	0.964285	0.856954	0.968678												1585.48	1.0266
	0.0791426	0.73444	0.87023	0.837819	0.826698	0.831014	0.934788	0.849768	0.851583	0.914482	0.97266			0.0791426	0.982449	0.877741	0.868795	0.871703	0.849838	0.910432	0.8462	0.965105	0.853284	0.969386												1585.48	0.972884
	0.079967	0.736024	0.870671	0.839366	0.826106	0.83134	0.935914	0.850291	0.850687	0.912954	0.973206			0.079967	0.981119	0.877076	0.869887	0.872186	0.848056	0.909962	0.844225	0.967777	0.850176	0.967537												1585.48	1.02967
	0.0807914	0.737104	0.871692	0.840987	0.825585	0.830936	0.937046	0.851452	0.849586	0.911966	0.973342			0.0807914	0.977318	0.880083	0.870086	0.871808	0.848644	0.909404	0.841519	0.969317	0.84889	0.965824												1585.48	0.9754
	0.0816158	0.737581	0.873186	0.842822	0.825504	0.830456	0.938569	0.852483	0.848502	0.910929	0.973319			0.0816158	0.97427	0.88283	0.87206	0.873111	0.852737	0.910192	0.842398	0.971675	0.847859	0.967202												1585.48	0.967009
	0.0824402	0.737692	0.874465	0.844732	0.825381	0.830135	0.94103	0.852982	0.847661	0.909326	0.973507			0.0824402	0.975024	0.884765	0.872757	0.875335	0.855268	0.911335	0.846964	0.975328	0.846003	0.965988												1585.48	0.995344
	0.0832646	0.737683	0.874653	0.84699	0.825006	0.829996	0.943913	0.853535	0.847077	0.907674	0.973642			0.0832646	0.97536	0.887667	0.873516	0.87704	0.854049	0.912522	0.852894	0.976133	0.843374	0.960889												1585.48	1.04194
	0.084089	0.737551	0.874305	0.849616	0.824591	0.829931	0.946256	0.854538	0.846981	0.90664	0.973673			0.084089	0.972682	0.890316	0.876941	0.877427	0.853792	0.914785	0.85573	0.975638	0.843058	0.956677												1585.48	0.977149
	0.0849134	0.737496	0.874541	0.85198	0.824247	0.829605	0.948051	0.855784	0.847188	0.905384	0.973981			0.0849134	0.970751	0.891974	0.880488	0.878055	0.85518	0.918713	0.854579	0.974925	0.845352	0.954623												1585.49	0.995563
	0.0857378	0.738182	0.874962	0.853643	0.824002	0.829039	0.94963	0.857012	0.846968	0.902943	0.974698			0.0857378	0.970718	0.892917	0.880712	0.880133	0.856176	0.923084	0.853575	0.972619	0.84562	0.952859												1585.49	0.958361
	0.0865622	0.739509	0.875051	0.854991	0.823812	0.828045	0.951197	0.858349	0.846196	0.900083	0.975808			0.0865622	0.970085	0.89204	0.880323	0.883577	0.855167	0.925021	0.852373	0.973424	0.843471	0.952154												1585.49	1.02307
	0.0873866	0.740604	0.875343	0.856433	0.823642	0.826522	0.952513	0.860044	0.845324	0.898224	0.976838			0.0873866	0.970066	0.891545	0.883139	0.88603	0.852565	0.926998	0.848659	0.975841	0.842011	0.951155												1585.49	1.02315
	0.088211	0.74122	0.875672	0.858316	0.823366	0.825161	0.953206	0.862213	0.844363	0.897672	0.977378			0.088211	0.971437	0.894371	0.886587	0.886493	0.8516	0.931561	0.841638	0.975382	0.841147	0.94794												1585.49	1.00497
	0.0890354	0.74162	0.875281	0.86051	0.822747	0.823953	0.95349	0.864174	0.843049	0.897756	0.978055			0.0890354	0.971973	0.898174	0.888171	0.885857	0.851589	0.936204	0.83843	0.974211	0.839217	0.944653												1585.49	1.01492
	0.0898599	0.742178	0.874025	0.862225	0.822138	0.822593	0.953772	0.865603	0.841904	0.89768	0.979142			0.0898599	0.970274	0.900551	0.889796	0.885351	0.852514	0.938573	0.84556	0.972104	0.837034	0.942265												1585.49	1.0067
	0.0906843	0.742996	0.872486	0.863699	0.822268	0.821803	0.954368	0.867256	0.841569	0.897023	0.980091			0.0906843	0.96712	0.902187	0.892305	0.88645	0.856154	0.936954	0.851352	0.971099	0.834926	0.941387												1585.49	1.00811
	0.0915087	0.743702	0.870973	0.865683	0.822787	0.82176	0.955388	0.86924	0.841641	0.896153	0.980474			0.0915087	0.965362	0.902341	0.894819	0.888003	0.858926	0.934504	0.849494	0.974341	0.832455	0.941374												1585.49	1.00053
	0.0923331	0.744278	0.869356	0.868143	0.822855	0.822133	0.956755	0.871038	0.841452	0.895312	0.980063			0.0923331	0.966479	0.902282	0.897611	0.888095	0.857925	0.936541	0.850694	0.977913	0.831205	0.940114												1585.49	0.946541
	0.0931575	0.745055	0.868521	0.870979	0.822579	0.822991	0.957931	0.872392	0.840968	0.894023	0.979307			0.0931575	0.967756	0.905782	0.899202	0.88854	0.857109	0.941967	0.855676	0.978535	0.831486	0.938312												1585.49	1.00461
	0.0939819	0.746101	0.868536	0.874077	0.822656	0.823925	0.958517	0.873651	0.840184	0.892207	0.978968			0.0939819	0.966789	0.909856	0.899228	0.891825	0.859614	0.946173	0.856566	0.977404	0.832029	0.936665												1585.49	1.04424
	0.0948063	0.747011	0.868145	0.876895	0.823007	0.824296	0.95906	0.875146	0.83921	0.890342	0.978834			0.0948063	0.964957	0.910675	0.900023	0.895288	0.862025	0.94847	0.855078	0.977421	0.832972	0.93513												1585.5	0.990128
	0.0956307	0.747582	0.867348	0.879315	0.823135	0.824175	0.959925	0.876071	0.838632	0.888813	0.978504			0.0956307	0.962791	0.908844	0.901974	0.896609	0.861923	0.948263	0.856285	0.978616	0.833417	0.932836												1585.5	0.982663
	0.0964551	0.748291	0.866665	0.881865	0.82297	0.824104	0.960922	0.876302	0.838514	0.887661	0.978293			0.0964551	0.960986	0.907644	0.904269	0.897513	0.860286	0.946406	0.859334	0.977197	0.833312	0.929536												1585.5	1.01262
	0.0972795	0.74912	0.86612	0.884539	0.822388	0.824235	0.962056	0.87726	0.838322	0.886918	0.978162			0.0972795	0.960122	0.909626	0.9079	0.89974	0.858671	0.946851	0.862156	0.974498	0.834266	0.928255												1585.5	0.985795
	0.0981039	0.749625	0.865981	0.886794	0.821656	0.824429	0.963539	0.879515	0.837852	0.886528	0.977935			0.0981039	0.957725	0.911799	0.911862	0.902674	0.859854	0.947946	0.865421	0.973446	0.835399	0.929652												1585.5	0.986926
	0.0989283	0.750049	0.866074	0.88873	0.8212	0.825045	0.964939	0.882401	0.837102	0.885444	0.977872			0.0989283	0.953235	0.913485	0.914645	0.905427	0.862581	0.948037	0.869061	0.973032	0.835269	0.931211												1585.5	1.01612
	0.0997527	0.750619	0.865899	0.891103	0.821122	0.825793	0.965724	0.884978	0.836358	0.883141	0.977736			0.0997527	0.949361	0.91598	0.917039	0.907581	0.862686	0.948553	0.87056	0.972462	0.833626	0.929678												1585.5	0.988331
	0.100577	0.751442	0.86557	0.893714	0.821221	0.826162	0.966478	0.88713	0.836163	0.880491	0.97705			0.100577	0.946755	0.918255	0.919084	0.908381	0.861549	0.949232	0.871213	0.97064	0.831834	0.924188												1585.5	0.988689
	0.101401	0.752744	0.86473	0.895532	0.820861	0.826869	0.967518	0.889553	0.836311	0.878142	0.975914			0.101401	0.943646	0.91885	0.921292	0.908548	0.864039	0.95138	0.873866	0.968117	0.831881	0.919803												1585.5	1.02676
	0.102226	0.754018	0.863224	0.896495	0.820256	0.827803	0.968859	0.891905	0.836405	0.876632	0.974868			0.102226	0.942158	0.918914	0.924484	0.909221	0.866714	0.954114	0.875689	0.966136	0.833853	0.918501												1585.5	0.970128
	0.10305	0.754827	0.861961	0.89702	0.820042	0.828324	0.970661	0.893443	0.836376	0.87609	0.974095			0.10305	0.94348	0.921484	0.929093	0.910878	0.864131	0.95517	0.875425	0.965957	0.835211	0.916739												1585.5	1.04602
	0.103875	0.755321	0.860928	0.897523	0.820179	0.828691	0.972201	0.894548	0.836048	0.875602	0.973152			0.103875	0.94367	0.925672	0.931435	0.912623	0.860735	0.955323	0.875744	0.966225	0.834945	0.91529												1585.5	0.98947
	0.104699	0.755815	0.859712	0.898575	0.8206	0.828892	0.972883	0.896114	0.835362	0.874836	0.972014			0.104699	0.939851	0.92787	0.931445	0.913731	0.860578	0.956124	0.877256	0.965423	0.833448	0.914493												1585.51	0.980378
	0.105523	0.756925	0.858609	0.90029	0.821007	0.829044	0.972745	0.898135	0.83453	0.874217	0.971298			0.105523	0.934404	0.926475	0.933712	0.913883	0.863359	0.960367	0.879699	0.966069	0.831462	0.911773												1585.51	0.999877
	0.106348	0.758406	0.857413	0.902348	0.821103	0.829258	0.971848	0.899903	0.834081	0.873712	0.971171			0.106348	0.932249	0.925608	0.934606	0.913373	0.865014	0.962419	0.881425	0.966361	0.82969	0.909189												1585.51	1.01958
	0.107172	0.759785	0.855904	0.904255	0.820998	0.829247	0.970645	0.901547	0.83427	0.872822	0.97116			0.107172	0.933292	0.92846	0.934707	0.914487	0.862849	0.959956	0.880992	0.963815	0.828345	0.906976												1585.51	1.00153
	0.107997	0.761094	0.854545	0.905882	0.821235	0.829172	0.969968	0.903275	0.834537	0.871626	0.970586			0.107997	0.933867	0.93274	0.938772	0.916101	0.863285	0.960784	0.880743	0.960637	0.829364	0.905042												1585.51	1.0121
	0.108821	0.761827	0.853528	0.907374	0.822605	0.829019	0.96987	0.905012	0.834592	0.870552	0.969418			0.108821	0.932645	0.93502	0.942067	0.917235	0.867159	0.963986	0.881785	0.959853	0.831994	0.905917												1585.51	1.00379
	0.109646	0.762045	0.852889	0.908766	0.824801	0.828841	0.96954	0.907472	0.834955	0.869402	0.968191			0.109646	0.930521	0.934825	0.942943	0.919259	0.870162	0.966943	0.884538	0.961983	0.834957	0.906078												1585.51	0.98599
	0.11047	0.762461	0.852286	0.910474	0.826825	0.829415	0.969092	0.910618	0.835608	0.868287	0.966829			0.11047	0.927461	0.935667	0.944227	0.921163	0.872191	0.969072	0.886362	0.965034	0.837617	0.902706												1585.51	0.98725
	0.111294	0.76345	0.851238	0.912736	0.828397	0.830686	0.969149	0.913263	0.836077	0.867489	0.965457			0.111294	0.924059	0.938195	0.946103	0.922529	0.871268	0.969455	0.884418	0.966755	0.838756	0.89869												1585.51	0.97895
	0.112119	0.764897	0.850292	0.915093	0.829526	0.831754	0.969544	0.915303	0.836532	0.866779	0.964421			0.112119	0.921874	0.939496	0.948759	0.924353	0.867968	0.970082	0.882901	0.96538	0.837849	0.896719												1585.51	0.989713
	0.112943	0.766171	0.849719	0.917344	0.830328	0.832411	0.969911	0.917413	0.837143	0.866106	0.963454			0.112943	0.919948	0.940126	0.950456	0.926876	0.866531	0.970907	0.883653	0.963341	0.834964	0.896125												1585.51	1.02917
	0.113768	0.767136	0.849041	0.919665	0.830952	0.832941	0.970228	0.919491	0.838109	0.865672	0.962379			0.113768	0.917816	0.943243	0.952177	0.929239	0.867721	0.969751	0.886535	0.96179	0.832695	0.894723												1585.51	0.991961
	0.114592	0.767671	0.848133	0.922008	0.831418	0.833685	0.970644	0.921231	0.839522	0.865476	0.96077			0.114592	0.917047	0.947067	0.954946	0.931086	0.869123	0.965647	0.889156	0.95876	0.832107	0.891902												1585.52	0.983379
	0.115416	0.767277	0.84705	0.924089	0.832	0.834781	0.970706	0.923055	0.840794	0.864997	0.958706			0.115416	0.917786	0.949234	0.956105	0.93189	0.871078	0.96073	0.888626	0.955529	0.832072	0.888481												1585.52	1.00349
	0.116241	0.766628	0.845888	0.925576	0.833087	0.835782	0.970338	0.925201	0.841903	0.864062	0.957158			0.116241	0.917401	0.950024	0.957881	0.93238	0.874996	0.961847	0.888683	0.952984	0.831614	0.885172												1585.52	1.04274
	0.117065	0.766725	0.845174	0.926743	0.834505	0.836388	0.97	0.926885	0.843141	0.863476	0.956216			0.117065	0.914342	0.949985	0.96255	0.934314	0.877829	0.969893	0.891026	0.951308	0.831663	0.882898												1585.52	1.01456
	0.11789	0.767586	0.845148	0.927885	0.835582	0.837117	0.96963	0.927829	0.84414	0.863371	0.955705			0.11789	0.910828	0.950984	0.96768	0.935698	0.879146	0.975261	0.893816	0.951336	0.833219	0.882492												1585.52	1.00538
	0.118714	0.768847	0.845432	0.929056	0.836328	0.838264	0.968807	0.928699	0.844745	0.862511	0.95553			0.118714	0.908201	0.953001	0.970585	0.93511	0.880303	0.975741	0.89607	0.952107	0.832941	0.882133												1585.52	0.995915
	0.119538	0.770219	0.845709	0.930631	0.837256	0.839313	0.967378	0.929853	0.845323	0.8609	0.95536			0.119538	0.907081	0.954084	0.971148	0.935505	0.879996	0.974762	0.897366	0.951043	0.832104	0.880087												1585.52	0.966892
	0.120363	0.771432	0.845437	0.932262	0.838444	0.83989	0.966049	0.931013	0.845896	0.859944	0.954937			0.120363	0.906124	0.9534	0.971595	0.936826	0.877637	0.971698	0.89861	0.949142	0.834526	0.876586												1585.52	0.976004
	0.121187	0.772485	0.843971	0.933536	0.839925	0.840264	0.965189	0.931605	0.8464	0.859873	0.954107			0.121187	0.9043	0.953522	0.972782	0.936713	0.874567	0.970684	0.900611	0.949855	0.837629	0.873227												1585.52	1.02317
	0.122012	0.773575	0.841783	0.934608	0.841411	0.840991	0.964465	0.931838	0.846756	0.860024	0.952718			0.122012	0.902963	0.955657	0.97357	0.937397	0.87547	0.976043	0.902454	0.951509	0.839234	0.87188												1585.52	0.983504
	0.122836	0.774677	0.840397	0.935516	0.842522	0.842448	0.963478	0.932542	0.846948	0.860018	0.951038			0.122836	0.901972	0.958079	0.974334	0.939382	0.880903	0.980525	0.902927	0.951194	0.839715	0.872035												1585.52	1.02986
	0.12366	0.775548	0.839705	0.93635	0.843839	0.844338	0.962309	0.933847	0.847519	0.859774	0.949583			0.12366	0.901042	0.960588	0.976545	0.9424	0.883677	0.980211	0.902939	0.949319	0.839092	0.869826												1585.52	0.9515
	0.124485	0.775825	0.838687	0.937262	0.845697	0.845794	0.961623	0.9357	0.848662	0.85941	0.947935			0.124485	0.899194	0.962175	0.977605	0.94736	0.88207	0.980769	0.905686	0.946336	0.837974	0.86621												1585.53	1.00691
	0.125309	0.775784	0.837825	0.938343	0.847223	0.846436	0.961998	0.938343	0.850332	0.859262	0.946013			0.125309	0.897736	0.962005	0.977272	0.949921	0.881225	0.979511	0.910106	0.942598	0.836929	0.865687												1585.53	1.00491
	0.126134	0.776315	0.837328	0.939632	0.84786	0.846871	0.963151	0.941185	0.852413	0.859467	0.944514			0.126134	0.896291	0.961699	0.977189	0.94848	0.883045	0.977777	0.915182	0.938021	0.835756	0.867252												1585.53	1.04101
	0.126958	0.777514	0.836958	0.941289	0.848565	0.847664	0.963973	0.94357	0.854352	0.8599	0.943237			0.126958	0.892894	0.96261	0.977196	0.946796	0.885147	0.98101	0.921159	0.933955	0.834912	0.868706												1585.53	0.991744
	0.127782	0.778484	0.836867	0.943062	0.850218	0.848801	0.964266	0.945743	0.856085	0.860316	0.941419			0.127782	0.889922	0.963575	0.979589	0.947347	0.885697	0.981635	0.923667	0.932726	0.83549	0.86868												1585.53	0.999749
	0.128607	0.779104	0.836817	0.944642	0.852283	0.850492	0.963906	0.947909	0.858099	0.860387	0.939176			0.128607	0.888953	0.963535	0.983266	0.949557	0.886928	0.977092	0.924358	0.931971	0.837698	0.867125												1585.53	0.998591
	0.129431	0.780087	0.836577	0.946001	0.8543	0.852643	0.962298	0.949977	0.860344	0.860044	0.937143			0.129431	0.889741	0.964356	0.985025	0.951963	0.890031	0.97369	0.924561	0.930239	0.838542	0.866259												1585.53	0.978884
	0.130256	0.781689	0.836175	0.946993	0.856454	0.854681	0.960203	0.951836	0.862384	0.859305	0.935323			0.130256	0.890562	0.967619	0.983689	0.953479	0.895094	0.974919	0.923081	0.929274	0.836024	0.86754												1585.53	1.00685
	0.13108	0.78346	0.835462	0.94804	0.858581	0.856738	0.958642	0.953536	0.863913	0.858196	0.933376			0.13108	0.888945	0.971821	0.98125	0.952938	0.89892	0.976871	0.923418	0.928233	0.832543	0.869264												1585.53	1.01627
	0.131904	0.784979	0.834828	0.949255	0.860515	0.859115	0.957414	0.955096	0.86462	0.857486	0.931621			0.131904	0.885828	0.974357	0.983291	0.952564	0.898282	0.975776	0.924632	0.92613	0.831356	0.8685												1585.53	1.0166
	0.132729	0.786453	0.834525	0.950148	0.862239	0.861684	0.956205	0.956608	0.864466	0.857531	0.930334			0.132729	0.88251	0.975242	0.988029	0.95409	0.897835	0.974546	0.925885	0.923995	0.835613	0.865861												1585.53	0.988859
	0.133553	0.788004	0.834052	0.950723	0.863696	0.864109	0.95523	0.95776	0.863846	0.857851	0.928976			0.133553	0.87909	0.975207	0.989742	0.955551	0.897894	0.973321	0.928002	0.923811	0.842639	0.863559												1585.53	0.932912
	0.134378	0.789621	0.833692	0.951486	0.865157	0.86611	0.954222	0.958275	0.863583	0.858344	0.92722			0.134378	0.877096	0.975159	0.989444	0.956492	0.898575	0.970999	0.928708	0.924208	0.846038	0.861335												1585.54	1.02873
	0.135202	0.791305	0.833972	0.952816	0.866518	0.867894	0.952642	0.958445	0.864309	0.858533	0.925345			0.135202	0.877551	0.975975	0.989985	0.957907	0.902364	0.969384	0.927773	0.922907	0.84692	0.860117												1585.54	1.03945
	0.136026	0.792991	0.834573	0.954162	0.867843	0.86971	0.950727	0.958103	0.866073	0.857966	0.923302			0.136026	0.878092	0.977284	0.992407	0.959251	0.905963	0.969132	0.926573	0.921464	0.847887	0.861727												1585.54	1.0122
	0.136851	0.794769	0.83494	0.955216	0.869283	0.871732	0.949178	0.957778	0.868435	0.857024	0.921317			0.136851	0.875708	0.979657	0.994521	0.960662	0.90806	0.969758	0.92756	0.920149	0.848084	0.863013												1585.54	0.965804
	0.137675	0.796743	0.834694	0.956013	0.870356	0.873848	0.948063	0.958785	0.870556	0.856588	0.920148			0.137675	0.873103	0.981829	0.994684	0.962401	0.907985	0.971209	0.931046	0.918464	0.848793	0.860199												1585.54	1.03348
	0.1385	0.798605	0.833938	0.956302	0.871728	0.875476	0.946557	0.960623	0.872147	0.856985	0.919656			0.1385	0.87337	0.982146	0.994354	0.963735	0.906772	0.971264	0.934217	0.916212	0.848665	0.856206												1585.54	0.996209
	0.139324	0.800251	0.833201	0.956615	0.873934	0.876513	0.944295	0.962156	0.873587	0.857557	0.919222			0.139324	0.874596	0.982189	0.994038	0.966411	0.907968	0.968774	0.936827	0.914135	0.845643	0.854809												1585.54	0.939548
	0.140148	0.80206	0.832938	0.957566	0.87626	0.877473	0.941827	0.963471	0.874888	0.857923	0.918392			0.140148	0.873461	0.983984	0.993125	0.969047	0.910344	0.966471	0.937547	0.912302	0.84387	0.85332												1585.54	1.00659
	0.140973	0.803919	0.833103	0.958855	0.87876	0.87886	0.93949	0.964614	0.876204	0.858474	0.917236			0.140973	0.870217	0.985153	0.991002	0.968547	0.912589	0.966195	0.934589	0.908198	0.845366	0.849914												1585.54	1.03517
	0.141797	0.805497	0.833279	0.959843	0.881429	0.881091	0.936939	0.965895	0.87761	0.859233	0.915918			0.141797	0.868346	0.983083	0.991573	0.968033	0.915494	0.966163	0.93337	0.904081	0.846672	0.848455												1585.54	0.968038
	0.142622	0.807238	0.833278	0.960474	0.883733	0.884093	0.934142	0.967551	0.878768	0.859689	0.914343			0.142622	0.867492	0.981568	0.995939	0.968966	0.917592	0.965058	0.939482	0.9032	0.84668	0.850304												1585.54	1.02458
	0.143446	0.809762	0.833025	0.960943	0.885628	0.886962	0.93164	0.969002	0.879979	0.860333	0.912746			0.143446	0.866011	0.982557	0.997659	0.969058	0.918211	0.963262	0.947227	0.902842	0.847216	0.851726												1585.54	1.04267
	0.14427	0.812414	0.83277	0.961099	0.887559	0.889094	0.929852	0.970124	0.881636	0.861608	0.910983			0.14427	0.865108	0.984063	0.996617	0.969303	0.91972	0.961082	0.94929	0.901306	0.848407	0.852332												1585.54	0.955851
	0.145095	0.814639	0.833058	0.96121	0.889883	0.890641	0.928885	0.971026	0.884047	0.863021	0.909329			0.145095	0.863853	0.986066	0.996518	0.970988	0.92267	0.95934	0.94964	0.899698	0.848922	0.853287												1585.55	0.983037
	0.145919	0.816997	0.833721	0.961614	0.892282	0.892131	0.927945	0.971875	0.886465	0.863938	0.908229			0.145919	0.860644	0.987558	0.997169	0.972455	0.925677	0.959702	0.952124	0.897969	0.848847	0.852264												1585.55	1.01948
	0.146744	0.819476	0.834214	0.962387	0.89445	0.894165	0.926418	0.973122	0.887721	0.864368	0.907329			0.146744	0.858222	0.988496	0.99754	0.974077	0.92747	0.961611	0.953586	0.895839	0.849849	0.850419												1585.55	1.00835
	0.147568	0.821713	0.83433	0.963671	0.896227	0.896469	0.924639	0.974802	0.888473	0.86512	0.906164			0.147568	0.85841	0.98971	0.998347	0.976524	0.92797	0.962467	0.953664	0.895302	0.852949	0.850451												1585.55	0.987745
	0.148392	0.823896	0.834167	0.964828	0.897754	0.898661	0.922453	0.97634	0.889285	0.866333	0.904441			0.148392	0.85914	0.990621	1	0.977972	0.929314	0.962664	0.954095	0.895325	0.855965	0.851382												1585.55	1.02381
	0.149217	0.825982	0.834213	0.965194	0.899408	0.901306	0.919898	0.977332	0.890307	0.867746	0.902443			0.149217	0.859386	0.992009	0.999972	0.977939	0.930559	0.963835	0.955709	0.892906	0.856555	0.851877												1585.55	0.984416
	0.150041	0.827534	0.834327	0.965157	0.901401	0.904165	0.917645	0.977665	0.892154	0.869213	0.900328			0.150041	0.858807	0.993628	0.998209	0.977182	0.930572	0.963217	0.956852	0.890497	0.855853	0.852887												1585.55	0.964026
	0.150866	0.828541	0.834384	0.965107	0.904195	0.906227	0.915542	0.977206	0.894571	0.870436	0.897704			0.150866	0.857914	0.993733	0.997028	0.975875	0.932904	0.958365	0.958135	0.888542	0.855224	0.854274												1585.55	1.00953
	0.15169	0.829411	0.835357	0.964876	0.907557	0.907711	0.913202	0.976557	0.896815	0.871319	0.894838			0.15169	0.856609	0.992524	0.99758	0.97477	0.936164	0.953741	0.962027	0.885307	0.856174	0.85454												1585.55	1.04565
	0.152514	0.830457	0.837203	0.964502	0.91052	0.909215	0.91107	0.976484	0.898534	0.872023	0.892701			0.152514	0.854001	0.992535	0.997503	0.975007	0.936033	0.951738	0.963319	0.883709	0.859624	0.854194												1585.55	0.969428
	0.153339	0.83187	0.838857	0.964153	0.912975	0.910857	0.909018	0.976776	0.900302	0.872842	0.891277			0.153339	0.851557	0.99379	0.994364	0.976226	0.933439	0.9485	0.961324	0.883718	0.863161	0.854658												1585.55	1.00579
	0.154163	0.83369	0.840102	0.964165	0.915284	0.912857	0.907107	0.977095	0.9027	0.874089	0.889924			0.154163	0.851059	0.99384	0.992397	0.977507	0.933975	0.942813	0.960138	0.883322	0.865441	0.854737												1585.55	1.00481
	0.154988	0.835877	0.841171	0.964857	0.917125	0.915019	0.906128	0.977498	0.905237	0.875752	0.888769			0.154988	0.852361	0.992783	0.993528	0.978045	0.938674	0.938789	0.959066	0.881756	0.868137	0.852503												1585.56	0.985253
	0.155812	0.838613	0.841816	0.965641	0.918932	0.917013	0.905635	0.977865	0.907274	0.877082	0.887748			0.155812	0.853101	0.992472	0.995365	0.978063	0.942459	0.937464	0.960808	0.878039	0.869195	0.851988												1585.56	1.04043
	0.156636	0.84173	0.841859	0.966104	0.921601	0.919289	0.905273	0.978263	0.909019	0.878082	0.886448			0.156636	0.851464	0.992312	0.995734	0.97841	0.944378	0.936288	0.967128	0.876187	0.867027	0.853245												1585.56	0.98365
	0.157461	0.844835	0.841753	0.966171	0.924502	0.922106	0.90524	0.978568	0.910708	0.879424	0.884928			0.157461	0.848353	0.991022	0.993065	0.978936	0.94342	0.934254	0.97273	0.877716	0.866517	0.852441												1585.56	1.00144
	0.158285	0.848201	0.84185	0.965856	0.926862	0.924688	0.905353	0.978444	0.911719	0.880382	0.883358			0.158285	0.846695	0.990009	0.990211	0.979839	0.941268	0.932464	0.974109	0.879475	0.870304	0.852196												1585.56	0.972573
	0.15911	0.851779	0.842389	0.965978	0.928836	0.926946	0.905106	0.978458	0.912239	0.880647	0.881749			0.15911	0.847355	0.989268	0.98967	0.98122	0.942018	0.932492	0.973918	0.879771	0.874809	0.853081												1585.56	1.0273
	0.159934	0.854885	0.843397	0.966876	0.930884	0.92962	0.904187	0.978908	0.913213	0.881078	0.880329			0.159934	0.849171	0.987372	0.989263	0.981653	0.943584	0.933135	0.976552	0.878159	0.876936	0.854716												1585.56	0.98888
	0.160758	0.857421	0.84417	0.96776	0.933103	0.932476	0.903131	0.979089	0.914994	0.881998	0.879136			0.160758	0.849963	0.984563	0.989347	0.981974	0.944271	0.933125	0.982316	0.875597	0.878058	0.857122												1585.56	0.950383
	0.161583	0.859856	0.844703	0.967919	0.935155	0.934909	0.901744	0.979036	0.917398	0.883417	0.877949			0.161583	0.848823	0.982242	0.991224	0.982799	0.947757	0.932439	0.988018	0.873251	0.880334	0.856593												1585.56	1.03217
	0.162407	0.862416	0.845464	0.96754	0.937512	0.937285	0.89924	0.97923	0.919766	0.885272	0.87685			0.162407	0.846802	0.982747	0.992799	0.98245	0.953689	0.931013	0.990345	0.870666	0.883618	0.854197												1585.56	1.0211
	0.163232	0.865051	0.846002	0.967431	0.940706	0.940127	0.896038	0.979215	0.921683	0.887499	0.876011			0.163232	0.84406	0.984133	0.992536	0.981886	0.95701	0.929868	0.987427	0.86693	0.886985	0.854699												1585.56	0.973015
	0.164056	0.867651	0.845971	0.967969	0.943922	0.942743	0.893041	0.978891	0.923334	0.889699	0.874901			0.164056	0.84181	0.984209	0.989931	0.981659	0.957054	0.929307	0.981586	0.862978	0.888769	0.856981												1585.56	1.04464
	0.16488	0.869576	0.845957	0.968456	0.946633	0.944727	0.890489	0.978689	0.925025	0.891385	0.87294			0.16488	0.841394	0.985062	0.987959	0.981329	0.957434	0.928253	0.97904	0.860343	0.887875	0.858141												1585.57	1.01483
	0.165705	0.870658	0.846553	0.968028	0.949246	0.946607	0.888527	0.978669	0.926982	0.892545	0.871117			0.165705	0.842012	0.986392	0.988537	0.981895	0.961232	0.924677	0.982825	0.860049	0.887111	0.860411												1585.57	0.975881
	0.166529	0.87177	0.847795	0.966923	0.951963	0.948568	0.887231	0.978437	0.929313	0.893555	0.869846			0.166529	0.842421	0.987838	0.989349	0.982812	0.96517	0.920476	0.989115	0.861531	0.888625	0.861908												1585.57	0.982751
	0.167354	0.873492	0.849614	0.965814	0.954447	0.95065	0.885921	0.977947	0.932023	0.895171	0.868143			0.167354	0.840977	0.988295	0.988533	0.98258	0.966236	0.918856	0.992555	0.862562	0.89171	0.860306												1585.57	0.971298
	0.168178	0.875768	0.851383	0.965132	0.956032	0.953074	0.88418	0.977896	0.934762	0.897447	0.866216			0.168178	0.837335	0.985724	0.985662	0.982387	0.966482	0.917955	0.99183	0.861065	0.895059	0.861898												1585.57	1.00536
	0.169002	0.878721	0.852615	0.964912	0.956918	0.955642	0.882303	0.978275	0.937015	0.899832	0.864763			0.169002	0.835834	0.982959	0.982061	0.982674	0.967556	0.916041	0.990303	0.857207	0.89697	0.865577												1585.57	1.00295
	0.169827	0.881849	0.853906	0.964793	0.958111	0.958261	0.880469	0.978663	0.938604	0.901952	0.86374			0.169827	0.836017	0.981485	0.979932	0.981548	0.969172	0.913192	0.9898	0.854732	0.896592	0.865924												1585.57	1.02773
	0.170651	0.883788	0.855571	0.964675	0.959739	0.961333	0.87878	0.978442	0.939567	0.903796	0.862807			0.170651	0.834994	0.979438	0.979748	0.979289	0.967382	0.911453	0.989351	0.854971	0.89682	0.86465												1585.57	0.971114
	0.171476	0.884823	0.857546	0.963977	0.961354	0.964617	0.87719	0.977277	0.939997	0.905785	0.861492			0.171476	0.835661	0.977739	0.97887	0.978085	0.963447	0.912493	0.988092	0.855338	0.90081	0.86555												1585.57	1.03194
	0.1723	0.886265	0.859677	0.962332	0.963254	0.967747	0.875754	0.975837	0.940313	0.907962	0.859927			0.1723	0.83849	0.977008	0.975608	0.978884	0.962736	0.913298	0.985189	0.856539	0.906278	0.867231												1585.57	1.02955
	0.173124	0.888457	0.861913	0.96055	0.965605	0.970492	0.874914	0.974644	0.941086	0.910161	0.858574			0.173124	0.840009	0.975838	0.971678	0.979959	0.96506	0.910399	0.984579	0.857838	0.910167	0.86668												1585.57	1.01818
	0.173949	0.891354	0.864446	0.95894	0.967997	0.97255	0.874512	0.973869	0.942202	0.912059	0.857182			0.173949	0.839085	0.975869	0.970932	0.978478	0.967828	0.905745	0.988261	0.856659	0.91091	0.867002												1585.57	0.962062
	0.174773	0.894671	0.866705	0.957523	0.970407	0.974137	0.873948	0.973172	0.943443	0.913357	0.855421			0.174773	0.837996	0.977158	0.973078	0.976491	0.968132	0.901667	0.99221	0.854792	0.909933	0.867775												1585.58	0.977574
	0.175598	0.897975	0.868515	0.956435	0.972437	0.975711	0.873027	0.971836	0.945294	0.914539	0.853714			0.175598	0.837886	0.975381	0.974253	0.976707	0.968912	0.897846	0.994502	0.854741	0.909885	0.866318												1585.58	1.01076
	0.176422	0.901128	0.869988	0.955713	0.973902	0.977481	0.871668	0.970104	0.947585	0.915904	0.852199			0.176422	0.838545	0.971979	0.974437	0.977094	0.972843	0.894457	0.994788	0.856405	0.910673	0.86608												1585.58	0.990446
	0.177246	0.904043	0.870061	0.955385	0.975259	0.979287	0.870061	0.968738	0.949124	0.917218	0.850518			0.177246	0.83962	0.969159	0.97284	0.976761	0.975726	0.891246	0.993617	0.857909	0.912907	0.869727												1585.58	0.987987
	0.178071	0.906585	0.868674	0.95499	0.976572	0.98106	0.868612	0.967879	0.949854	0.918479	0.849415			0.178071	0.839937	0.967327	0.970955	0.975067	0.976049	0.887056	0.993497	0.858086	0.917266	0.874901												1585.58	1.01218
	0.178895	0.908701	0.867573	0.954456	0.977711	0.982721	0.867405	0.96727	0.950933	0.920166	0.849436			0.178895	0.840105	0.967817	0.970863	0.972022	0.975608	0.882603	0.997372	0.85626	0.921273	0.879059												1585.58	0.974755
	0.17972	0.910335	0.867889	0.953923	0.978604	0.983768	0.866571	0.966896	0.95273	0.922509	0.849532			0.17972	0.840448	0.968657	0.968962	0.970749	0.974732	0.880607	1	0.853995	0.921774	0.880823												1585.58	0.981856
	0.180544	0.911414	0.869755	0.953292	0.979324	0.983907	0.86613	0.967082	0.954641	0.924722	0.849121			0.180544	0.840005	0.968549	0.96502	0.970433	0.974091	0.879736	0.996917	0.853024	0.92064	0.881507												1585.58	0.9982
	0.181369	0.912437	0.872847	0.952607	0.980284	0.984055	0.865473	0.967568	0.956254	0.926242	0.848353			0.181369	0.839545	0.967281	0.962868	0.968833	0.9748	0.878313	0.994887	0.851482	0.921121	0.883467												1585.58	1.00629
	0.182193	0.914041	0.876256	0.95158	0.982224	0.985052	0.864126	0.967656	0.957696	0.927349	0.846858			0.182193	0.838995	0.966303	0.962932	0.968584	0.974697	0.87862	0.993176	0.850461	0.924138	0.884223												1585.58	1.03258
	0.183017	0.916076	0.879202	0.950261	0.985127	0.986351	0.86228	0.967264	0.95915	0.928411	0.844812			0.183017	0.838915	0.966651	0.96077	0.968394	0.97476	0.878739	0.99008	0.851045	0.928259	0.883149												1585.58	1.03313
	0.183842	0.918394	0.881636	0.949204	0.988034	0.987382	0.860299	0.966516	0.960628	0.929542	0.842965			0.183842	0.840775	0.965106	0.956784	0.966261	0.977462	0.876388	0.990751	0.851311	0.930546	0.882343												1585.58	1.04303
	0.184666	0.921049	0.884008	0.948771	0.990079	0.988417	0.858257	0.965471	0.961894	0.930547	0.841274			0.184666	0.842477	0.960639	0.954723	0.965431	0.979767	0.875825	0.991721	0.85177	0.932686	0.88234												1585.59	0.974023
	0.185491	0.923712	0.88609	0.94904	0.990985	0.989648	0.855952	0.964328	0.963437	0.931935	0.839654			0.185491	0.842435	0.956323	0.955187	0.965124	0.98258	0.877218	0.991679	0.852289	0.936987	0.883131												1585.59	1.0021
	0.186315	0.926052	0.887673	0.949662	0.991199	0.990734	0.853397	0.963271	0.966052	0.934125	0.838329			0.186315	0.841378	0.952602	0.955645	0.963934	0.984256	0.874472	0.992135	0.852852	0.940859	0.884157												1585.59	0.994858
	0.187139	0.928427	0.889273	0.950117	0.991418	0.991553	0.850915	0.962202	0.969118	0.936468	0.837056			0.187139	0.839703	0.949123	0.953552	0.962838	0.98096	0.869828	0.99079	0.853526	0.941795	0.886351												1585.59	0.978454
	0.187964	0.931352	0.891037	0.950249	0.991867	0.992256	0.849013	0.96112	0.971755	0.938502	0.835824			0.187964	0.839049	0.947942	0.95059	0.961357	0.979293	0.8694	0.989817	0.853578	0.940691	0.889765												1585.59	0.979246
	0.188788	0.93447	0.892846	0.950081	0.992537	0.992973	0.847781	0.96012	0.973513	0.940363	0.834857			0.188788	0.839782	0.947758	0.947907	0.959095	0.983105	0.87111	0.99052	0.85311	0.940853	0.892637												1585.59	1.00596
	0.189613	0.937012	0.894293	0.949265	0.993458	0.993918	0.846728	0.958624	0.974293	0.942229	0.833975			0.189613	0.84007	0.945303	0.944907	0.957417	0.98679	0.870723	0.991074	0.853249	0.9435	0.892157												1585.59	0.978727
	0.190437	0.938852	0.895275	0.947888	0.99452	0.995022	0.845657	0.956945	0.975175	0.94388	0.833392			0.190437	0.841276	0.942658	0.941527	0.95799	0.985673	0.867496	0.992547	0.85528	0.946481	0.889486												1585.59	0.977261
	0.191261	0.940702	0.89627	0.945935	0.995264	0.99576	0.844812	0.956052	0.977003	0.945619	0.83345			0.191261	0.84329	0.942512	0.939255	0.957834	0.983489	0.862744	0.996188	0.858033	0.949197	0.890944												1585.59	1.01912
	0.192086	0.943205	0.897611	0.943443	0.99536	0.996349	0.844124	0.955385	0.979093	0.947525	0.83371			0.192086	0.844312	0.941665	0.939426	0.956652	0.985447	0.858613	0.99789	0.858683	0.950537	0.896212												1585.59	0.998447
	0.19291	0.945775	0.899025	0.941306	0.995294	0.997224	0.843026	0.954134	0.980557	0.94914	0.833767			0.19291	0.845499	0.938488	0.938945	0.956251	0.988254	0.855934	0.996168	0.857463	0.950364	0.898756												1585.59	0.986077
	0.193735	0.947321	0.900479	0.939925	0.995333	0.997977	0.841314	0.952459	0.981578	0.95076	0.833634			0.193735	0.847513	0.93562	0.933461	0.955042	0.989078	0.854568	0.995646	0.858119	0.952869	0.898264												1585.59	1.01702
	0.194559	0.947753	0.902166	0.939046	0.995111	0.998505	0.839641	0.950741	0.982517	0.952442	0.83336			0.194559	0.849364	0.933376	0.928406	0.953148	0.989503	0.856903	0.995316	0.859883	0.957439	0.898998												1585.6	1.03006
	0.195383	0.947898	0.90388	0.938347	0.994961	0.999069	0.838491	0.949054	0.983292	0.954255	0.833346			0.195383	0.848132	0.930352	0.927749	0.951012	0.98917	0.85991	0.992959	0.860056	0.960198	0.90133												1585.6	1.00826
	0.196208	0.948756	0.905937	0.937537	0.995697	0.999528	0.837561	0.947381	0.984131	0.956451	0.833815			0.196208	0.846308	0.926567	0.926801	0.947788	0.988615	0.858084	0.991974	0.858971	0.96283	0.904535												1585.6	0.986679
	0.197032	0.950411	0.908644	0.93631	0.996989	0.999807	0.837034	0.945808	0.98536	0.958382	0.834177			0.197032	0.848487	0.923485	0.926023	0.94299	0.989122	0.856693	0.992052	0.857588	0.965874	0.907492												1585.6	1.01692
	0.197857	0.951971	0.911834	0.934915	0.99767	0.999955	0.837075	0.94424	0.986695	0.959674	0.833747			0.197857	0.85157	0.922955	0.926199	0.938818	0.990493	0.856822	0.991757	0.857307	0.96704	0.908595												1585.6	1.02152
	0.198681	0.953203	0.915206	0.934051	0.997493	0.99984	0.836988	0.942484	0.987447	0.960729	0.832596			0.198681	0.852571	0.924929	0.924244	0.937044	0.991835	0.852447	0.993694	0.858601	0.965857	0.907885												1585.6	1.00083
	0.199505	0.954709	0.918643	0.933798	0.997174	0.999359	0.836932	0.940709	0.987669	0.961335	0.831564			0.199505	0.852604	0.925429	0.920964	0.938339	0.993379	0.848948	0.995243	0.860916	0.964572	0.907121												1585.6	0.963639
	0.20033	0.956468	0.921964	0.933231	0.997028	0.998664	0.837689	0.93957	0.987999	0.961687	0.83091			0.20033	0.853356	0.922498	0.918039	0.940297	0.99574	0.850881	0.993036	0.864645	0.966144	0.911081												1585.6	0.986304
	0.201154	0.958057	0.924744	0.931449	0.997028	0.998602	0.838697	0.938856	0.988754	0.962578	0.829988			0.201154	0.854652	0.920221	0.914407	0.938517	0.998757	0.851932	0.990763	0.867821	0.968169	0.916969												1585.6	0.95858
	0.201979	0.959547	0.926758	0.929398	0.997454	0.999403	0.838994	0.937549	0.989817	0.964094	0.828777			0.201979	0.854932	0.92005	0.911069	0.936106	1	0.851613	0.988809	0.868434	0.968205	0.918406												1585.6	1.01569
	0.202803	0.961063	0.928227	0.928213	0.998573	1	0.838726	0.935901	0.990788	0.965703	0.82773			0.202803	0.853926	0.919709	0.909594	0.935778	0.997154	0.853072	0.986592	0.867664	0.970849	0.918156												1585.6	1.02258
	0.203627	0.962437	0.9295	0.927435	0.999842	0.999936	0.838106	0.934589	0.991509	0.966809	0.827029			0.203627	0.85375	0.919516	0.909427	0.934451	0.994155	0.852849	0.984604	0.867076	0.975754	0.917824												1585.6	0.99631
	0.204452	0.963401	0.930809	0.926522	1	0.999523	0.837019	0.933371	0.992451	0.967779	0.826619			0.204452	0.857309	0.920072	0.906823	0.931202	0.993467	0.849257	0.980609	0.867567	0.97697	0.916767												1585.61	0.987368
	0.205276	0.964283	0.932473	0.925225	0.998795	0.999009	0.835441	0.932022	0.993534	0.969279	0.826275			0.205276	0.861722	0.918557	0.901335	0.927951	0.991412	0.844167	0.978028	0.867037	0.975931	0.91608												1585.61	1.02929
	0.206101	0.965543	0.934502	0.923783	0.997689	0.998218	0.833873	0.93049	0.994022	0.971263	0.826084			0.206101	0.863324	0.914973	0.898389	0.925787	0.988745	0.841581	0.979831	0.866498	0.975163	0.917563												1585.61	1.01277
	0.206925	0.967042	0.937049	0.922486	0.997879	0.997165	0.833169	0.928588	0.994432	0.973367	0.826309			0.206925	0.864386	0.912147	0.899161	0.924634	0.992095	0.844048	0.981553	0.867959	0.975904	0.920947												1585.61	1.01336
	0.207749	0.968384	0.940066	0.921016	0.998748	0.996224	0.8332	0.926655	0.995604	0.974761	0.826693			0.207749	0.866141	0.910474	0.899433	0.924723	0.996145	0.846282	0.980158	0.870168	0.978678	0.924408												1585.61	1.00568
	0.208574	0.969294	0.9427	0.919179	0.999331	0.995221	0.833443	0.92512	0.996989	0.975055	0.82678			0.208574	0.86791	0.908679	0.896303	0.924591	0.993395	0.846308	0.979311	0.873313	0.981578	0.928355												1585.61	0.99802
	0.209398	0.970091	0.944772	0.917275	0.999457	0.994455	0.833414	0.923895	0.997823	0.975195	0.826737			0.209398	0.869857	0.905253	0.892881	0.923169	0.991494	0.846686	0.980556	0.876339	0.983847	0.929967												1585.61	0.998644
	0.210223	0.971144	0.947259	0.915827	0.999243	0.994435	0.832668	0.922754	0.998175	0.975858	0.826781			0.210223	0.871674	0.902355	0.892854	0.9218	0.992667	0.845636	0.978352	0.87796	0.985326	0.92922												1585.61	0.973719
	0.211047	0.972351	0.950323	0.915045	0.998555	0.994669	0.831771	0.921781	0.998535	0.976677	0.826996			0.211047	0.874428	0.90024	0.895031	0.919487	0.992111	0.843644	0.97322	0.87825	0.986142	0.929885												1585.61	0.973724
	0.211871	0.973561	0.953049	0.914546	0.997453	0.994796	0.831438	0.920796	0.998969	0.977238	0.827872			0.211871	0.877741	0.897758	0.895607	0.916679	0.99111	0.841896	0.969567	0.87675	0.986056	0.932201												1585.61	1.02388
	0.212696	0.974623	0.955197	0.91384	0.996389	0.995001	0.83196	0.919125	0.998963	0.977723	0.829496			0.212696	0.878261	0.895966	0.894552	0.91532	0.99009	0.839538	0.966714	0.874636	0.985808	0.936456												1585.61	0.955653
	0.21352	0.975436	0.957166	0.912874	0.995259	0.995161	0.833169	0.917049	0.998685	0.978549	0.831116			0.21352	0.876991	0.892387	0.895541	0.912797	0.989443	0.838301	0.965521	0.874949	0.986731	0.940421												1585.61	1.00492
	0.214345	0.976075	0.958948	0.911791	0.994041	0.995143	0.834408	0.915169	0.998935	0.979705	0.832054			0.214345	0.87716	0.887913	0.894773	0.909154	0.990276	0.838317	0.968451	0.876259	0.987886	0.940267												1585.62	1.02854
	0.215169	0.976807	0.960354	0.910867	0.992977	0.995024	0.83529	0.913431	0.999334	0.980838	0.83241			0.215169	0.878282	0.887547	0.889626	0.907185	0.989485	0.83836	0.971622	0.877028	0.988778	0.937778												1585.62	0.993202
	0.215993	0.977619	0.961719	0.910249	0.991779	0.994539	0.835449	0.911908	0.999189	0.981587	0.8327			0.215993	0.879274	0.889612	0.88618	0.905548	0.98555	0.837261	0.96844	0.879748	0.990218	0.936501												1585.62	1.04157
	0.216818	0.978138	0.963517	0.909666	0.990411	0.993356	0.835002	0.910613	0.999154	0.982254	0.833202			0.216818	0.881235	0.889332	0.884651	0.903545	0.980309	0.835412	0.960713	0.883561	0.992262	0.937103												1585.62	0.981256
	0.217642	0.978534	0.965635	0.908689	0.989368	0.992147	0.834837	0.909503	0.999649	0.98353	0.833634			0.217642	0.883884	0.887139	0.8821	0.903856	0.977795	0.834273	0.955796	0.885651	0.994318	0.939702												1585.62	1.01305
	0.218467	0.979179	0.967279	0.907537	0.988551	0.991581	0.835009	0.90857	1	0.985247	0.833851			0.218467	0.885834	0.884651	0.879326	0.905443	0.980232	0.831651	0.955336	0.885976	0.99491	0.943048												1585.62	0.96179
	0.219291	0.97982	0.968234	0.906555	0.987717	0.990823	0.834848	0.907642	0.99993	0.986746	0.834342			0.219291	0.887596	0.88291	0.878979	0.904014	0.984072	0.830027	0.955271	0.886179	0.995175	0.945246												1585.62	1.00257
	0.220115	0.979976	0.969343	0.905162	0.987365	0.989408	0.834321	0.906743	0.999512	0.987899	0.835276			0.220115	0.890128	0.88343	0.881537	0.899265	0.98494	0.833803	0.952305	0.885632	0.997433	0.946358												1585.62	0.993891
	0.22094	0.979677	0.971034	0.903021	0.987711	0.987885	0.833686	0.906002	0.998924	0.989083	0.836297			0.22094	0.894249	0.884294	0.881644	0.894312	0.980977	0.8377	0.947079	0.885315	0.999693	0.947479												1585.62	1.03568
	0.221764	0.979315	0.973101	0.900534	0.98807	0.986136	0.833176	0.905479	0.998653	0.990272	0.836994			0.221764	0.898159	0.884249	0.878369	0.891872	0.976322	0.836674	0.945407	0.888679	0.999967	0.949728												1585.62	0.994871
	0.222589	0.979197	0.975333	0.898195	0.988042	0.983998	0.83305	0.90488	0.998649	0.991442	0.83742			0.222589	0.899658	0.883206	0.875681	0.89215	0.976137	0.833771	0.94566	0.893059	0.998781	0.953264												1585.62	0.979553
	0.223413	0.979302	0.977697	0.896212	0.987527	0.982292	0.833196	0.903702	0.998571	0.993054	0.83818			0.223413	0.901629	0.881104	0.872975	0.892415	0.97771	0.833436	0.943563	0.894698	0.997477	0.956559												1585.62	1.00647
	0.224237	0.979201	0.979814	0.894295	0.98643	0.981432	0.833201	0.902119	0.998488	0.994593	0.839339			0.224237	0.90462	0.879733	0.869612	0.890727	0.978188	0.837533	0.944603	0.894717	0.996258	0.956574												1585.62	1.01722
	0.225062	0.9788	0.981113	0.892331	0.985109	0.980773	0.832625	0.900431	0.998557	0.99529	0.840511			0.225062	0.907092	0.878399	0.868253	0.888739	0.976138	0.842657	0.946021	0.894171	0.994593	0.955423												1585.63	1.01159
	0.225886	0.978398	0.98198	0.890672	0.983789	0.979868	0.831714	0.898716	0.998365	0.995516	0.841461			0.225886	0.909748	0.875508	0.868566	0.887526	0.97232	0.843616	0.942611	0.894039	0.995613	0.957143												1585.63	0.972485
	0.226711	0.977922	0.9828	0.88949	0.982318	0.978874	0.831357	0.89725	0.997534	0.995476	0.842065			0.226711	0.912027	0.872302	0.866586	0.886385	0.969975	0.842257	0.937333	0.895082	0.999468	0.958792												1585.63	1.00079
	0.227535	0.977433	0.983502	0.888726	0.980706	0.977608	0.831663	0.895662	0.996253	0.995161	0.842659			0.227535	0.914258	0.870388	0.863072	0.884755	0.96812	0.840983	0.932725	0.896261	1	0.958334												1585.63	1.02072
	0.228359	0.977289	0.984511	0.888558	0.979215	0.975754	0.83225	0.89356	0.99505	0.995327	0.84358			0.228359	0.91587	0.869003	0.861533	0.881951	0.966717	0.838593	0.932619	0.896798	0.998231	0.958014												1585.63	0.964108
	0.229184	0.977238	0.985941	0.888795	0.977757	0.973779	0.833136	0.891343	0.994384	0.996003	0.844395			0.229184	0.917536	0.867427	0.862434	0.878292	0.966595	0.836762	0.933638	0.896711	0.998001	0.9593												1585.63	1.02608
	0.230008	0.976749	0.987313	0.888445	0.976344	0.972049	0.834223	0.889485	0.994216	0.996909	0.844805			0.230008	0.920029	0.866515	0.865225	0.876538	0.966345	0.838239	0.931393	0.897864	0.996149	0.961539												1585.63	1.01107
	0.230833	0.975805	0.988289	0.886885	0.974807	0.970081	0.83527	0.888333	0.994346	0.998293	0.845411			0.230833	0.922471	0.866456	0.867287	0.876581	0.963131	0.842101	0.929502	0.901459	0.992735	0.96279												1585.63	0.995476
	0.231657	0.974531	0.988901	0.884703	0.972768	0.967915	0.836032	0.887475	0.994201	0.999519	0.846702			0.231657	0.925509	0.867137	0.865737	0.874421	0.959003	0.844491	0.929084	0.904258	0.992051	0.964419												1585.63	0.987822
	0.232481	0.973066	0.98941	0.882931	0.970693	0.965963	0.836647	0.886263	0.992989	1	0.848541			0.232481	0.928502	0.867924	0.862157	0.871617	0.958962	0.844994	0.929337	0.904543	0.993688	0.967477												1585.63	0.971029
	0.233306	0.972258	0.990281	0.881798	0.968946	0.964269	0.837584	0.884667	0.990996	0.999989	0.850591			0.233306	0.932348	0.866443	0.858795	0.871758	0.960573	0.845827	0.929159	0.903876	0.993553	0.969513												1585.63	1.01358
	0.23413	0.972782	0.991898	0.880776	0.967298	0.962761	0.838663	0.882787	0.9893	0.999889	0.852328			0.23413	0.93634	0.863733	0.85603	0.872665	0.959879	0.844833	0.926621	0.903005	0.992291	0.970278												1585.63	0.987238
	0.234955	0.973761	0.993743	0.879597	0.965818	0.961	0.839378	0.881356	0.988014	0.999845	0.8537			0.234955	0.936811	0.862356	0.85539	0.872002	0.956721	0.842609	0.921603	0.903298	0.992001	0.970204												1585.64	1.02035
	0.235779	0.973958	0.995268	0.878521	0.964514	0.959551	0.839862	0.881095	0.986558	0.999685	0.85541			0.235779	0.935479	0.86258	0.856785	0.870943	0.95208	0.844908	0.91873	0.903291	0.992124	0.971229												1585.64	0.976383
	0.236603	0.973408	0.996088	0.877746	0.962957	0.959038	0.840732	0.881462	0.985176	0.999462	0.857399			0.236603	0.936265	0.863865	0.857192	0.869899	0.948793	0.849882	0.918824	0.901952	0.991992	0.974284												1585.64	1.04313
	0.237428	0.972684	0.995909	0.87705	0.961233	0.958635	0.841974	0.881248	0.98412	0.999296	0.859207			0.237428	0.938249	0.864792	0.856251	0.868496	0.948769	0.852051	0.91889	0.903815	0.991351	0.976916												1585.64	1.00766
	0.238252	0.972023	0.995366	0.876305	0.959492	0.957622	0.843378	0.880018	0.982857	0.999239	0.86102			0.238252	0.940384	0.865203	0.85558	0.868115	0.94961	0.850572	0.917469	0.909418	0.990777	0.978979												1585.64	0.980922
	0.239077	0.971529	0.995247	0.87593	0.957785	0.956457	0.845114	0.878332	0.981236	0.999359	0.863096			0.239077	0.944346	0.863943	0.853885	0.868026	0.948227	0.847616	0.911828	0.914308	0.989167	0.980277												1585.64	0.996901
	0.239901	0.97126	0.995829	0.875856	0.956827	0.9559	0.846798	0.876765	0.979811	0.999356	0.86537			0.239901	0.948844	0.861506	0.850188	0.867238	0.94549	0.847528	0.906982	0.916727	0.98614	0.979142												1585.64	1.0047
	0.240725	0.971015	0.996847	0.875432	0.956534	0.955603	0.847774	0.875812	0.978571	0.999228	0.867359			0.240725	0.951994	0.86098	0.84765	0.866686	0.944366	0.850138	0.906304	0.917267	0.984017	0.976511												1585.64	0.9705
	0.24155	0.970452	0.998119	0.87434	0.955448	0.955187	0.848046	0.8752	0.977033	0.999115	0.86883			0.24155	0.954994	0.861352	0.849379	0.86531	0.943869	0.852945	0.905314	0.915954	0.983242	0.976699												1585.64	1.02148
	0.242374	0.969764	0.999435	0.872936	0.953181	0.954413	0.848368	0.874323	0.975338	0.998914	0.869754			0.242374	0.957131	0.861393	0.852993	0.862093	0.941869	0.85633	0.902107	0.915335	0.981416	0.980068												1585.64	1.00508
	0.243199	0.9689	1	0.872316	0.950904	0.952896	0.849506	0.873216	0.973684	0.998669	0.870454			0.243199	0.957653	0.861182	0.855172	0.859014	0.93922	0.859282	0.895274	0.917267	0.978647	0.982683												1585.64	1.00605
	0.244023	0.96755	0.999696	0.872364	0.949039	0.95084	0.850963	0.872167	0.972103	0.998091	0.871733			0.244023	0.958376	0.860316	0.855544	0.85913	0.93671	0.859956	0.890711	0.919376	0.976851	0.984366												1585.64	0.990367
	0.244847	0.966136	0.999135	0.871894	0.94724	0.948758	0.851779	0.871374	0.970645	0.997316	0.873605			0.244847	0.960692	0.860041	0.855965	0.859398	0.934213	0.859648	0.892336	0.920643	0.975286	0.986275												1585.65	0.991947
	0.245672	0.964922	0.99888	0.871217	0.945363	0.947235	0.85219	0.870199	0.96938	0.997015	0.875738			0.245672	0.963382	0.85983	0.856105	0.85625	0.931633	0.861529	0.893754	0.921474	0.974562	0.986872												1585.65	0.993709
	0.246496	0.963682	0.999329	0.871086	0.943621	0.94583	0.852713	0.868327	0.968245	0.996967	0.878151			0.246496	0.964329	0.858307	0.853947	0.853429	0.929886	0.862945	0.891346	0.922453	0.974194	0.987305												1585.65	1.02972
	0.247321	0.962485	0.999898	0.871156	0.94216	0.943552	0.853534	0.86669	0.966944	0.996597	0.880914			0.247321	0.965354	0.857398	0.851048	0.853673	0.92914	0.86286	0.886824	0.923433	0.970756	0.98945												1585.65	1.02299
	0.248145	0.961485	0.999579	0.871202	0.94071	0.941197	0.854715	0.865674	0.965493	0.996404	0.883937			0.248145	0.968429	0.858275	0.849823	0.855002	0.92796	0.86738	0.885772	0.925283	0.965782	0.990145												1585.65	0.990323
	0.248969	0.960272	0.998536	0.871711	0.939191	0.939705	0.856124	0.865091	0.963793	0.996596	0.886202			0.248969	0.971363	0.858734	0.852478	0.855073	0.925251	0.873914	0.887753	0.929533	0.963279	0.989681												1585.65	1.01736
	0.249794	0.958397	0.997837	0.872537	0.937694	0.93864	0.857668	0.865031	0.9617	0.996478	0.887149			0.249794	0.972509	0.856742	0.85499	0.853206	0.922861	0.876221	0.887056	0.93319	0.962053	0.989252												1585.65	0.958118
	0.250618	0.956411	0.997798	0.872639	0.936411	0.937561	0.859017	0.865284	0.959507	0.996109	0.887856			0.250618	0.973258	0.8543	0.85306	0.85071	0.922072	0.874976	0.885514	0.935168	0.959745	0.986989												1585.65	0.967155
	0.251443	0.954768	0.997965	0.871955	0.935293	0.935863	0.859802	0.865504	0.95749	0.99607	0.888979			0.251443	0.975866	0.854488	0.850966	0.849314	0.921368	0.874056	0.886506	0.937243	0.956438	0.98479												1585.65	0.992964
	0.252267	0.953091	0.997852	0.871075	0.933944	0.933395	0.860435	0.865438	0.955532	0.996435	0.89005			0.252267	0.979673	0.855723	0.850384	0.848784	0.920569	0.876708	0.887184	0.938329	0.953015	0.984672												1585.65	1.00978
	0.253092	0.951591	0.997362	0.870157	0.93221	0.931078	0.861735	0.864876	0.95327	0.996948	0.89059			0.253092	0.982281	0.857465	0.850199	0.84728	0.920492	0.880509	0.885675	0.938486	0.952844	0.987452												1585.65	1.01769
	0.253916	0.95044	0.996703	0.869667	0.930331	0.929536	0.863768	0.863911	0.950626	0.997054	0.891			0.253916	0.983842	0.860147	0.851192	0.845178	0.920989	0.88274	0.882253	0.93903	0.956501	0.991184												1585.65	1.03399
	0.25474	0.948976	0.995604	0.869754	0.928802	0.928405	0.866029	0.862561	0.947962	0.996852	0.892257			0.25474	0.98574	0.862126	0.852994	0.844151	0.918308	0.882673	0.879851	0.939992	0.958352	0.992633												1585.66	0.973084
	0.255565	0.947004	0.994306	0.869717	0.927714	0.927068	0.868232	0.861168	0.945636	0.996956	0.894294			0.255565	0.987573	0.862348	0.853364	0.843853	0.913175	0.881437	0.878613	0.941196	0.95562	0.993548												1585.66	0.972394
	0.256389	0.944906	0.993756	0.869231	0.92621	0.925361	0.870606	0.860455	0.94339	0.996735	0.89651			0.256389	0.987195	0.860266	0.851869	0.845345	0.911005	0.88167	0.871394	0.942923	0.953006	0.994643												1585.66	1.03196
	0.257214	0.942818	0.994076	0.868763	0.924014	0.923534	0.873328	0.86049	0.940722	0.995824	0.89894			0.257214	0.985499	0.859655	0.852486	0.84823	0.912329	0.882563	0.863348	0.944438	0.951818	0.994903												1585.66	1.00635
	0.258038	0.940951	0.994508	0.868705	0.921561	0.92198	0.87558	0.860786	0.937989	0.994704	0.901731			0.258038	0.985707	0.862253	0.854117	0.848263	0.912637	0.884584	0.8628	0.946622	0.947961	0.994829												1585.66	1.00705
	0.258862	0.939333	0.994538	0.868967	0.919052	0.920816	0.877161	0.860906	0.935879	0.993492	0.904874			0.258862	0.988219	0.864309	0.854194	0.844687	0.908991	0.887855	0.863933	0.948603	0.943063	0.994276												1585.66	0.965552
	0.259687	0.937815	0.994322	0.869119	0.916771	0.919746	0.879157	0.860972	0.934085	0.992369	0.907897			0.259687	0.989763	0.86492	0.855147	0.842873	0.904965	0.888638	0.86258	0.949115	0.941279	0.99218												1585.66	1.00207
	0.260511	0.936714	0.993893	0.868869	0.914765	0.918328	0.881672	0.861092	0.931936	0.991373	0.910158			0.260511	0.989257	0.864286	0.855385	0.844232	0.903399	0.887185	0.862486	0.952188	0.941893	0.988677												1585.66	0.987815
	0.261336	0.935827	0.992874	0.868014	0.913038	0.916788	0.883762	0.860602	0.929289	0.990481	0.911849			0.261336	0.988968	0.863135	0.854226	0.844842	0.902458	0.888227	0.865058	0.95663	0.942468	0.988484												1585.66	1.01752
	0.26216	0.93454	0.991375	0.866553	0.911737	0.915325	0.884933	0.859607	0.926506	0.989852	0.913432			0.26216	0.98915	0.864111	0.854002	0.845061	0.90033	0.891257	0.865719	0.957786	0.940486	0.99123												1585.66	1.02206
	0.262984	0.932766	0.989785	0.865333	0.910528	0.914076	0.885578	0.858709	0.923924	0.989127	0.914751			0.262984	0.990154	0.866177	0.855427	0.845313	0.898802	0.893328	0.864156	0.956864	0.935756	0.991783												1585.66	1.03594
	0.263809	0.930849	0.988553	0.865402	0.908907	0.913214	0.886609	0.857843	0.921489	0.988172	0.915823			0.263809	0.991481	0.866503	0.856677	0.844449	0.898467	0.895914	0.865298	0.956154	0.931849	0.991206												1585.66	0.980008
	0.264633	0.929182	0.98797	0.866614	0.907323	0.91185	0.888305	0.857141	0.919264	0.987298	0.917222			0.264633	0.992443	0.865714	0.855591	0.843257	0.897501	0.898975	0.866579	0.955302	0.930301	0.993596												1585.67	0.985449
	0.265458	0.92768	0.987259	0.867998	0.906138	0.910138	0.889921	0.856869	0.917346	0.986261	0.919056			0.265458	0.993268	0.865211	0.855785	0.842707	0.895224	0.899623	0.864117	0.955718	0.929946	0.998343												1585.67	1.0086
	0.266282	0.926141	0.985845	0.869332	0.904851	0.908976	0.891229	0.85668	0.915722	0.984464	0.921214			0.266282	0.994735	0.86597	0.857633	0.844193	0.891961	0.89785	0.861108	0.958201	0.928287	1												1585.67	1.00483
	0.267106	0.924654	0.983912	0.870304	0.903226	0.907907	0.892822	0.856146	0.914176	0.982223	0.923645			0.267106	0.997233	0.867507	0.857842	0.84649	0.890844	0.897767	0.859701	0.962452	0.923946	0.998628												1585.67	0.991458
	0.267931	0.923392	0.981473	0.870457	0.901243	0.90657	0.895084	0.85566	0.912508	0.980506	0.92597			0.267931	0.998273	0.868891	0.859095	0.8483	0.890899	0.90047	0.857186	0.967512	0.91943	0.997839												1585.67	0.9682
	0.268755	0.922271	0.978817	0.870217	0.899375	0.905042	0.897904	0.85533	0.910749	0.979481	0.928093			0.268755	0.997426	0.869867	0.862663	0.849025	0.887526	0.903636	0.853487	0.968902	0.916917	0.997155												1585.67	0.998116
	0.26958	0.921085	0.976493	0.870178	0.898028	0.903042	0.900746	0.854995	0.90883	0.978796	0.929957			0.26958	0.996305	0.869395	0.86628	0.84761	0.883649	0.908337	0.852594	0.966251	0.915189	0.996302												1585.67	1.00913
	0.270404	0.919912	0.974591	0.870572	0.89667	0.900766	0.903432	0.854987	0.906991	0.978162	0.93168			0.270404	0.995993	0.869483	0.868915	0.847046	0.882395	0.913586	0.85279	0.96461	0.912735	0.996764												1585.67	1.01018
	0.271228	0.918611	0.973128	0.870993	0.894958	0.89901	0.906107	0.855404	0.905402	0.977462	0.933807			0.271228	0.995892	0.871276	0.869929	0.849517	0.881349	0.915687	0.852863	0.966914	0.908453	0.995262												1585.67	1.00132
	0.272053	0.916865	0.971835	0.871041	0.892949	0.898177	0.908824	0.856027	0.903941	0.976405	0.93643			0.272053	0.995806	0.872389	0.868991	0.850792	0.880854	0.916172	0.854542	0.970488	0.904063	0.992033												1585.67	0.955537
	0.272877	0.914802	0.969953	0.871282	0.890739	0.898114	0.911645	0.856775	0.902763	0.974794	0.939133			0.272877	0.996379	0.873018	0.868861	0.848426	0.882308	0.918483	0.854711	0.97307	0.903788	0.993361												1585.67	0.990789
	0.273702	0.912561	0.967728	0.872081	0.88848	0.897918	0.914477	0.857785	0.901734	0.973226	0.941663			0.273702	0.997093	0.872431	0.87043	0.846849	0.884983	0.920797	0.852107	0.975569	0.906198	0.996596												1585.67	1.0257
	0.274526	0.910103	0.966008	0.873026	0.886318	0.896905	0.917401	0.859049	0.900665	0.97214	0.943963			0.274526	0.998511	0.870468	0.87101	0.847928	0.886964	0.921292	0.849654	0.978731	0.907779	0.996504												1585.68	1.00633
	0.27535	0.907646	0.9647	0.873975	0.884599	0.895372	0.920606	0.860307	0.899272	0.971091	0.945931			0.27535	0.9985	0.870159	0.871716	0.848022	0.886181	0.920921	0.848981	0.981533	0.907048	0.99395												1585.68	1.01425
	0.276175	0.905257	0.963188	0.874862	0.883662	0.893603	0.923717	0.860908	0.897468	0.969644	0.947481			0.276175	0.996228	0.871883	0.872764	0.84568	0.88348	0.920227	0.85038	0.981243	0.904411	0.99131												1585.68	1.04956
	0.276999	0.902796	0.961121	0.875853	0.883146	0.891921	0.926164	0.860666	0.895856	0.967773	0.948374			0.276999	0.995428	0.874096	0.872749	0.84456	0.879549	0.921634	0.853368	0.980348	0.90113	0.990796												1585.68	1.00434
	0.277824	0.900254	0.958783	0.876653	0.882487	0.890663	0.928134	0.860522	0.894818	0.96562	0.948773			0.277824	0.996994	0.876192	0.872784	0.846589	0.875058	0.924088	0.854174	0.980173	0.897227	0.99246												1585.68	0.968768
	0.278648	0.897536	0.956706	0.876533	0.881283	0.889514	0.929904	0.861039	0.894248	0.963842	0.94928			0.278648	0.999075	0.878318	0.872932	0.848322	0.870775	0.924787	0.849585	0.979364	0.893343	0.993256												1585.68	0.951855
	0.279472	0.894736	0.954877	0.876109	0.879874	0.887857	0.931626	0.861821	0.89353	0.963003	0.949913			0.279472	1	0.880675	0.873483	0.848195	0.866698	0.925074	0.845056	0.980426	0.891054	0.99159												1585.68	0.998845
	0.280297	0.892234	0.953032	0.876098	0.879027	0.885628	0.933705	0.862617	0.892105	0.962704	0.950638			0.280297	0.999928	0.881965	0.875493	0.847595	0.86439	0.926755	0.844569	0.982358	0.890482	0.989463												1585.68	1.03767
	0.281121	0.890464	0.951126	0.876419	0.878398	0.883308	0.936086	0.863577	0.89022	0.962079	0.95219			0.281121	0.997912	0.880779	0.878264	0.847001	0.865295	0.930555	0.844012	0.982785	0.889623	0.989033												1585.68	0.986444
	0.281946	0.889247	0.949326	0.876971	0.877404	0.881195	0.938417	0.864681	0.888123	0.960605	0.954783			0.281946	0.994933	0.879698	0.881421	0.846904	0.867626	0.933752	0.840728	0.983545	0.889539	0.988432												1585.68	1.01751
	0.28277	0.887836	0.947892	0.877938	0.875862	0.879549	0.9406	0.865444	0.885765	0.958823	0.957692			0.28277	0.994987	0.881503	0.884189	0.847118	0.868807	0.936229	0.837919	0.985081	0.89007	0.985463												1585.68	0.985077
	0.283594	0.886419	0.946856	0.879577	0.874046	0.878389	0.943039	0.865515	0.883903	0.957376	0.96048			0.283594	0.997368	0.885779	0.885046	0.848872	0.86876	0.941495	0.839702	0.985276	0.888617	0.982746												1585.68	0.989417
	0.284419	0.88548	0.945952	0.881554	0.872182	0.877418	0.945479	0.865203	0.882874	0.95624	0.963134			0.284419	0.99855	0.889083	0.884498	0.852273	0.867394	0.94714	0.843162	0.985518	0.887814	0.982346												1585.69	1.04933
	0.285243	0.884622	0.944791	0.883038	0.870114	0.876458	0.947141	0.864843	0.881804	0.955369	0.965319			0.285243	0.997567	0.889026	0.884917	0.854884	0.865609	0.947723	0.843845	0.986272	0.887927	0.982448												1585.69	0.998231
	0.286068	0.883685	0.943306	0.883908	0.868113	0.875169	0.948506	0.865059	0.880158	0.954195	0.966913			0.286068	0.994957	0.887442	0.887106	0.855192	0.864676	0.943107	0.841479	0.986961	0.884647	0.98221												1585.69	0.965056
	0.286892	0.882722	0.941815	0.88488	0.866558	0.873879	0.950179	0.866183	0.878395	0.952338	0.968812			0.286892	0.992187	0.88517	0.889569	0.85461	0.865152	0.94072	0.837858	0.988907	0.879809	0.983255												1585.69	1.01542
	0.287716	0.881478	0.940192	0.886134	0.865817	0.873243	0.951942	0.86754	0.877382	0.950348	0.971367			0.287716	0.991218	0.883672	0.894764	0.855283	0.865601	0.943492	0.837125	0.989763	0.878592	0.984471												1585.69	0.971659
	0.288541	0.880024	0.938582	0.887266	0.865753	0.872817	0.953769	0.868986	0.876932	0.948668	0.973848			0.288541	0.990997	0.884928	0.901272	0.855239	0.864535	0.945469	0.841044	0.990161	0.879556	0.985073												1585.69	1.01171
	0.289365	0.878612	0.937354	0.888165	0.865698	0.871956	0.955732	0.870789	0.876109	0.947152	0.975813			0.289365	0.990288	0.887466	0.902208	0.854392	0.863432	0.944184	0.842872	0.991882	0.879126	0.985175												1585.69	0.947491
	0.29019	0.877282	0.93628	0.889316	0.865268	0.870906	0.957579	0.872496	0.874931	0.945274	0.977248			0.29019	0.989349	0.890338	0.901657	0.855197	0.862521	0.943435	0.841365	0.992144	0.87738	0.982892												1585.69	1.04285
	0.291014	0.876086	0.935238	0.891332	0.864383	0.87004	0.959386	0.874126	0.873693	0.943012	0.978269			0.291014	0.988805	0.893232	0.903123	0.856754	0.861227	0.946799	0.841558	0.991455	0.874581	0.980082												1585.69	1.04322
	0.291838	0.875251	0.933959	0.894106	0.863068	0.868793	0.9614	0.876081	0.872079	0.940922	0.978914			0.291838	0.98842	0.894914	0.903719	0.857158	0.859413	0.95197	0.842238	0.991533	0.872583	0.978628												1585.69	1.00521
	0.292663	0.874624	0.932134	0.896638	0.861173	0.867014	0.963376	0.87813	0.870386	0.939347	0.979152			0.292663	0.987452	0.895701	0.905734	0.856369	0.858296	0.953843	0.843122	0.991514	0.872973	0.977815												1585.69	0.966729
	0.293487	0.873862	0.929794	0.898439	0.859095	0.865349	0.965593	0.880358	0.869239	0.93808	0.979404			0.293487	0.98566	0.89711	0.90962	0.856135	0.859252	0.953514	0.845916	0.990346	0.873787	0.978162												1585.69	0.975072
	0.294312	0.872752	0.927251	0.899844	0.85748	0.863812	0.968547	0.882784	0.868679	0.936315	0.980241			0.294312	0.98446	0.899907	0.912582	0.857642	0.860593	0.956622	0.849643	0.990857	0.871159	0.979297												1585.69	0.992596
	0.295136	0.871088	0.924922	0.900792	0.856403	0.862282	0.971289	0.884872	0.868349	0.934052	0.981593			0.295136	0.983976	0.902669	0.912327	0.858888	0.860194	0.962875	0.851957	0.994029	0.865465	0.980277												1585.7	1.00063
	0.29596	0.869235	0.922674	0.901379	0.856132	0.861205	0.973092	0.886419	0.867846	0.932578	0.983034			0.29596	0.982466	0.901958	0.909508	0.859822	0.858464	0.965493	0.852545	0.993783	0.86295	0.978823												1585.7	1.02752
	0.296785	0.867672	0.920018	0.901953	0.856338	0.860707	0.974465	0.887709	0.867078	0.932024	0.984228			0.296785	0.981888	0.898353	0.908971	0.863054	0.857957	0.964494	0.850954	0.99066	0.864203	0.973178												1585.7	0.98901
	0.297609	0.866259	0.916833	0.902619	0.856029	0.860046	0.976191	0.888983	0.866073	0.931397	0.985022			0.297609	0.981127	0.896582	0.911968	0.866638	0.857696	0.966735	0.848882	0.989822	0.86349	0.969146												1585.7	1.00716
	0.298434	0.865034	0.913643	0.903901	0.855054	0.858615	0.978501	0.890377	0.865241	0.930904	0.985711			0.298434	0.978721	0.8981	0.915132	0.868489	0.854828	0.969004	0.848691	0.990669	0.85944	0.969388												1585.7	1.0258
	0.299258	0.864071	0.910821	0.905636	0.853887	0.856877	0.98059	0.891756	0.864683	0.930374	0.986574			0.299258	0.977335	0.901937	0.91656	0.870533	0.850891	0.966888	0.848425	0.991786	0.855123	0.968118												1585.7	0.998136
	0.300082	0.86289	0.908365	0.906552	0.852875	0.855566	0.982226	0.892686	0.864125	0.928735	0.98762			0.300082	0.976733	0.906728	0.916718	0.872619	0.848898	0.966347	0.849162	0.993291	0.852188	0.966018												1585.7	0.989762
	0.300907	0.861499	0.906489	0.906897	0.852205	0.8546	0.983625	0.893535	0.863636	0.926169	0.988742			0.300907	0.976567	0.909053	0.91705	0.873044	0.850896	0.96885	0.850733	0.996051	0.851326	0.965298												1585.7	0.981901
	0.301731	0.860462	0.905439	0.907772	0.852033	0.853963	0.984429	0.895149	0.863294	0.923502	0.989997			0.301731	0.97571	0.90755	0.918195	0.872628	0.854848	0.969179	0.84981	0.998269	0.852689	0.962491												1585.7	1.02156
	0.302556	0.859812	0.905096	0.909178	0.851953	0.85362	0.984874	0.897532	0.863291	0.921134	0.991391			0.302556	0.972511	0.906133	0.918933	0.872204	0.857769	0.966714	0.847793	0.998117	0.854372	0.958444												1585.7	0.9863
	0.30338	0.85898	0.905023	0.911057	0.85167	0.852856	0.985483	0.899944	0.863117	0.919113	0.992355			0.30338	0.968111	0.906936	0.919543	0.87177	0.858222	0.96549	0.847149	0.997337	0.853278	0.956828												1585.7	1.00793
	0.304204	0.857812	0.90469	0.913278	0.851413	0.851614	0.986281	0.901846	0.862229	0.917553	0.992693			0.304204	0.96458	0.908589	0.921196	0.873759	0.854724	0.966917	0.845053	0.997473	0.850017	0.957662												1585.7	1.01087
	0.305029	0.856765	0.903515	0.915455	0.851039	0.850553	0.987503	0.903297	0.861314	0.916328	0.992842			0.305029	0.964041	0.910383	0.922508	0.877097	0.851135	0.969974	0.843817	0.99777	0.847367	0.956297												1585.71	0.985325
	0.305853	0.856093	0.901429	0.917195	0.850293	0.849803	0.988847	0.904662	0.860542	0.914806	0.993206			0.305853	0.964646	0.911879	0.922577	0.877593	0.852314	0.971766	0.849	0.996769	0.845661	0.952191												1585.71	0.988207
	0.306678	0.855971	0.898862	0.91818	0.849412	0.849306	0.989592	0.906391	0.85943	0.912866	0.994153			0.306678	0.963507	0.913043	0.923821	0.877833	0.855822	0.971978	0.853116	0.99559	0.846144	0.950987												1585.71	0.990937
	0.307502	0.856303	0.896526	0.918514	0.84898	0.849293	0.989789	0.90841	0.858369	0.911207	0.995632			0.307502	0.962486	0.915138	0.92749	0.879095	0.857822	0.974778	0.852979	0.996025	0.84703	0.949326												1585.71	1.00302
	0.308326	0.8567	0.894955	0.918578	0.849105	0.84952	0.990265	0.910404	0.858099	0.910252	0.99679			0.308326	0.962048	0.91928	0.931513	0.879725	0.858633	0.979285	0.853083	0.997898	0.845497	0.942971												1585.71	1.02445
	0.309151	0.857087	0.894078	0.919258	0.849248	0.849218	0.992079	0.912741	0.858144	0.909823	0.997239			0.309151	0.959731	0.923715	0.934499	0.88175	0.857463	0.981628	0.852042	0.999737	0.844025	0.937401												1585.71	1.02631
	0.309975	0.857461	0.893587	0.920842	0.848688	0.848249	0.994509	0.91546	0.857746	0.909193	0.997663			0.309975	0.95594	0.927258	0.937627	0.884167	0.85559	0.982551	0.851027	1	0.843405	0.936485												1585.71	0.969873
	0.3108	0.85804	0.892501	0.922187	0.847509	0.847165	0.995978	0.91808	0.857342	0.907514	0.998367			0.3108	0.953105	0.929916	0.941207	0.885093	0.856466	0.983833	0.851261	0.99818	0.842443	0.938458												1585.71	0.990198
	0.311624	0.858558	0.890246	0.923064	0.846333	0.846251	0.996758	0.920299	0.857199	0.90537	0.999104			0.311624	0.952258	0.93	0.942995	0.887127	0.857075	0.984175	0.854779	0.994836	0.841099	0.939827												1585.71	1.00053
	0.312448	0.858288	0.887743	0.924591	0.845225	0.845499	0.997785	0.922035	0.857459	0.903742	0.999712			0.312448	0.951769	0.927671	0.943007	0.890918	0.856231	0.982983	0.863588	0.990642	0.840409	0.939057												1585.71	0.991235
	0.313273	0.857704	0.88601	0.926811	0.84426	0.845096	0.999163	0.923512	0.857917	0.902493	1			0.313273	0.949888	0.925253	0.943548	0.893958	0.855844	0.98298	0.869248	0.989713	0.83995	0.935709												1585.71	0.962355
	0.314097	0.857818	0.885396	0.928781	0.843728	0.845291	1	0.924903	0.858059	0.901066	0.999873			0.314097	0.947048	0.924899	0.944519	0.89638	0.855166	0.985412	0.868366	0.993305	0.837931	0.930632												1585.71	1.04939
	0.314922	0.858503	0.885637	0.930228	0.843904	0.845957	0.999747	0.926565	0.85817	0.899605	0.999381			0.314922	0.944268	0.926902	0.944362	0.897944	0.855246	0.988689	0.868764	0.995133	0.836808	0.928644												1585.72	0.991277
	0.315746	0.858913	0.88589	0.931498	0.844728	0.846408	0.998973	0.928607	0.858182	0.89865	0.998585			0.315746	0.941873	0.930252	0.945059	0.898394	0.856238	0.992846	0.871211	0.992621	0.837133	0.931125												1585.72	1.01054
	0.31657	0.8589	0.885459	0.932826	0.845509	0.846565	0.998241	0.93072	0.857759	0.897701	0.997939			0.31657	0.939307	0.933619	0.94681	0.899412	0.855347	0.994592	0.872481	0.989057	0.836816	0.931392												1585.72	0.991181
	0.317395	0.858761	0.884709	0.934538	0.845738	0.847267	0.997942	0.932703	0.857334	0.896256	0.997923			0.317395	0.936497	0.934731	0.948418	0.900508	0.853209	0.99227	0.873426	0.987737	0.835249	0.925791												1585.72	1.00091
	0.318219	0.85847	0.883946	0.936632	0.845924	0.848239	0.998022	0.934334	0.857762	0.894374	0.99786			0.318219	0.93533	0.934757	0.951834	0.90134	0.852771	0.990191	0.872694	0.988154	0.832133	0.920214												1585.72	1.02039
	0.319044	0.858196	0.883178	0.93814	0.846663	0.848688	0.998055	0.935716	0.858868	0.89195	0.996985			0.319044	0.935996	0.937632	0.955639	0.902692	0.854365	0.990626	0.868877	0.988063	0.830523	0.919554												1585.72	1.02057
	0.319868	0.858339	0.882931	0.938385	0.847437	0.848778	0.997784	0.937106	0.859751	0.889186	0.995888			0.319868	0.93572	0.942084	0.958025	0.904714	0.855175	0.993157	0.865739	0.987288	0.830942	0.920457												1585.72	0.982016
	0.320692	0.858701	0.882787	0.937971	0.847827	0.848931	0.997421	0.938859	0.860149	0.886787	0.995194			0.320692	0.933161	0.943068	0.957872	0.907216	0.853231	0.993877	0.866762	0.987387	0.830576	0.918411												1585.72	1.01109
	0.321517	0.858973	0.881682	0.938094	0.848374	0.849337	0.997253	0.941398	0.860219	0.885204	0.994848			0.321517	0.929883	0.941507	0.956031	0.91011	0.851853	0.992916	0.870742	0.987533	0.829624	0.91573												1585.72	0.9529
	0.322341	0.859283	0.879634	0.939176	0.849086	0.84991	0.997337	0.944109	0.85989	0.884224	0.994563			0.322341	0.92768	0.942174	0.956949	0.913248	0.853094	0.993441	0.874227	0.985978	0.828069	0.915588												1585.72	1.05889
	0.323166	0.859536	0.877747	0.940861	0.849344	0.850512	0.997687	0.946118	0.859101	0.883747	0.994058			0.323166	0.925557	0.944408	0.960106	0.91532	0.854638	0.993953	0.874401	0.984805	0.827441	0.91563												1585.72	0.932495
	0.32399	0.859781	0.876489	0.942821	0.849198	0.851335	0.997664	0.947795	0.858727	0.883605	0.993693			0.32399	0.923482	0.946675	0.961308	0.915413	0.857099	0.992929	0.873187	0.983787	0.82925	0.913851												1585.72	1.01836
	0.324815	0.860436	0.875478	0.944464	0.848994	0.852533	0.996912	0.949746	0.859466	0.883203	0.993624			0.324815	0.922326	0.949446	0.96058	0.916154	0.862861	0.992164	0.873008	0.981983	0.830639	0.910997												1585.73	0.997623
	0.325639	0.861324	0.874751	0.945694	0.848789	0.853677	0.995996	0.952037	0.860346	0.881978	0.993464			0.325639	0.919864	0.950276	0.961089	0.919787	0.867716	0.993947	0.875109	0.981	0.83066	0.907825												1585.73	1.03436
	0.326463	0.862309	0.874172	0.947058	0.848636	0.854332	0.995275	0.954206	0.860341	0.880111	0.993107			0.326463	0.917034	0.948816	0.961532	0.924317	0.866892	0.995437	0.881944	0.980974	0.829353	0.904482												1585.73	0.955469
	0.327288	0.863425	0.87356	0.94825	0.848791	0.854537	0.994792	0.955473	0.860043	0.878312	0.992639			0.327288	0.916497	0.947118	0.961621	0.927029	0.863506	0.995738	0.887622	0.981858	0.826016	0.902869												1585.73	1.02048
	0.328112	0.86428	0.872877	0.949172	0.849467	0.85433	0.994457	0.956368	0.86008	0.876736	0.991821			0.328112	0.915597	0.947748	0.963808	0.928239	0.862807	0.997938	0.887194	0.982303	0.824184	0.90301												1585.73	0.989541
	0.328937	0.864732	0.871922	0.950313	0.850322	0.853835	0.994297	0.957745	0.860543	0.875495	0.990654			0.328937	0.912602	0.949975	0.965454	0.929458	0.864628	1	0.886189	0.980124	0.824859	0.904132												1585.73	0.996974
	0.329761	0.864791	0.870592	0.951725	0.850766	0.853772	0.994458	0.959367	0.861518	0.874687	0.989446			0.329761	0.910668	0.951279	0.96516	0.930586	0.865412	0.998365	0.885844	0.975186	0.823907	0.904229												1585.73	1.02362
	0.330585	0.865066	0.868938	0.95343	0.850787	0.854451	0.994529	0.961338	0.862589	0.873999	0.988202			0.330585	0.910126	0.954168	0.963499	0.932155	0.865495	0.994904	0.885496	0.970175	0.822213	0.900361												1585.73	0.99346
	0.33141	0.866056	0.867619	0.955345	0.850483	0.855027	0.994084	0.963627	0.863528	0.873303	0.98684			0.33141	0.90831	0.956423	0.961842	0.935554	0.867385	0.99299	0.887651	0.967631	0.821948	0.894462												1585.73	0.973296
	0.332234	0.867271	0.86691	0.957425	0.850078	0.854877	0.993304	0.965773	0.864426	0.872309	0.985334			0.332234	0.905781	0.955577	0.96271	0.939156	0.870017	0.992705	0.891691	0.966721	0.822604	0.888723												1585.73	1.02956
	0.333059	0.868563	0.86616	0.959258	0.850247	0.854378	0.992486	0.967977	0.865446	0.870671	0.984158			0.333059	0.904967	0.955835	0.965488	0.940093	0.871395	0.990992	0.894282	0.96671	0.824536	0.886685												1585.73	0.962995
	0.333883	0.869796	0.865453	0.960546	0.851019	0.853924	0.99139	0.970154	0.866694	0.868653	0.983545			0.333883	0.905111	0.958666	0.968674	0.940981	0.871818	0.987064	0.894063	0.966561	0.826029	0.887552												1585.73	1.0393
	0.334707	0.870675	0.865327	0.961765	0.851976	0.853837	0.989814	0.971624	0.868059	0.86702	0.98293			0.334707	0.904062	0.960768	0.970405	0.944348	0.872099	0.985907	0.893786	0.963959	0.826339	0.885702												1585.74	1.01172
	0.335532	0.871439	0.865238	0.963302	0.852922	0.854343	0.988082	0.972265	0.869538	0.866281	0.982201			0.335532	0.90304	0.960351	0.97059	0.946873	0.872781	0.989053	0.89609	0.959988	0.826964	0.882783												1585.74	0.994008
	0.336356	0.872526	0.864206	0.965519	0.853844	0.855455	0.986138	0.972689	0.870895	0.866462	0.981447			0.336356	0.902511	0.959529	0.971868	0.947695	0.873995	0.992526	0.899062	0.958178	0.827296	0.882552												1585.74	1.03371
	0.337181	0.873989	0.862411	0.96795	0.855006	0.857216	0.984063	0.973367	0.8717	0.86719	0.980378			0.337181	0.900648	0.959637	0.974411	0.949213	0.876905	0.992972	0.898899	0.958091	0.82707	0.883524												1585.74	0.959165
	0.338005	0.875351	0.860708	0.96977	0.856342	0.859224	0.982356	0.973933	0.872015	0.867544	0.979024			0.338005	0.897109	0.959914	0.976265	0.9519	0.881226	0.991251	0.900045	0.95753	0.826757	0.883404												1585.74	0.999082
	0.338829	0.87649	0.85945	0.970916	0.857726	0.861118	0.981139	0.974097	0.872326	0.867022	0.977583			0.338829	0.893191	0.960888	0.977573	0.955206	0.883508	0.991575	0.906293	0.956429	0.827563	0.881958												1585.74	0.981508
	0.339654	0.877916	0.858477	0.971761	0.859225	0.862846	0.980276	0.974481	0.872689	0.865609	0.976166			0.339654	0.89108	0.964438	0.978569	0.958962	0.885788	0.993315	0.912209	0.954701	0.829228	0.880573												1585.74	1.03068
	0.340478	0.879742	0.857535	0.972699	0.861024	0.864483	0.979608	0.975647	0.872747	0.863693	0.974586			0.340478	0.890767	0.96864	0.978885	0.962228	0.888924	0.992291	0.914893	0.9541	0.829528	0.878668												1585.74	1.00274
	0.341303	0.881559	0.856378	0.973505	0.86308	0.866089	0.978834	0.97722	0.87251	0.862299	0.9724			0.341303	0.890031	0.970887	0.980271	0.963122	0.887186	0.990296	0.916334	0.955497	0.829036	0.875703												1585.74	0.983827
	0.342127	0.883329	0.85516	0.974329	0.864933	0.867311	0.977725	0.978508	0.872614	0.861738	0.96973			0.342127	0.889884	0.971615	0.981969	0.962547	0.884289	0.991018	0.917719	0.955492	0.827714	0.873264												1585.74	0.96433
	0.342951	0.884933	0.854696	0.975641	0.866737	0.868054	0.976602	0.979455	0.87342	0.861418	0.967209			0.342951	0.890046	0.971249	0.981539	0.962662	0.887597	0.992082	0.918539	0.954073	0.826638	0.869782												1585.74	0.982615
	0.343776	0.886141	0.855271	0.977207	0.868358	0.868452	0.975699	0.980431	0.874226	0.860795	0.965274			0.343776	0.886775	0.97103	0.978152	0.963689	0.892888	0.990521	0.918783	0.953585	0.829169	0.865849												1585.74	1.03856
	0.3446	0.887254	0.856025	0.978677	0.869348	0.868743	0.974496	0.981617	0.874669	0.860077	0.963642			0.3446	0.880263	0.97151	0.974426	0.964336	0.895052	0.988346	0.92051	0.952077	0.832937	0.864315												1585.75	1.01731
	0.345425	0.888701	0.856655	0.980007	0.86989	0.869548	0.972331	0.98274	0.874918	0.859781	0.961709			0.345425	0.875809	0.972639	0.975749	0.964217	0.895897	0.988898	0.922279	0.948677	0.834325	0.864313												1585.75	0.976603
	0.346249	0.89045	0.857203	0.981201	0.870083	0.870852	0.969243	0.983714	0.875018	0.85969	0.959195			0.346249	0.876195	0.973674	0.980097	0.96637	0.898225	0.990731	0.92432	0.945982	0.835101	0.863755												1585.75	0.983197
	0.347073	0.891705	0.857398	0.982401	0.86959	0.872169	0.966071	0.984522	0.875328	0.859299	0.956309			0.347073	0.878109	0.97369	0.982141	0.970036	0.901812	0.988592	0.928974	0.943882	0.834948	0.862609												1585.75	1.0462
	0.347898	0.892099	0.857796	0.98375	0.868786	0.873417	0.963637	0.984821	0.876075	0.8587	0.953723			0.347898	0.878749	0.97466	0.982388	0.970836	0.901792	0.982129	0.930912	0.939354	0.834474	0.861796												1585.75	1.0424
	0.348722	0.892602	0.858249	0.98502	0.869021	0.874502	0.96202	0.984961	0.877398	0.85843	0.951782			0.348722	0.876916	0.976509	0.981313	0.971125	0.896953	0.976465	0.930691	0.935867	0.83639	0.860794												1585.75	1.00077
	0.349547	0.893755	0.858097	0.985965	0.870618	0.875708	0.960569	0.985855	0.879286	0.858603	0.950431			0.349547	0.873947	0.976959	0.980272	0.973911	0.893278	0.975753	0.932645	0.936869	0.837139	0.859755												1585.75	0.94055
	0.350371	0.895024	0.857462	0.986763	0.872751	0.877337	0.958222	0.987667	0.881407	0.858762	0.949192			0.350371	0.872233	0.975906	0.981827	0.977204	0.895457	0.978625	0.934186	0.937177	0.835449	0.859808												1585.75	1.02048
	0.351195	0.896121	0.856745	0.987559	0.874877	0.87888	0.955074	0.989453	0.883473	0.858613	0.947462			0.351195	0.870908	0.974238	0.984404	0.979172	0.900626	0.979316	0.935104	0.935353	0.834404	0.862095												1585.75	0.979016
	0.35202	0.897249	0.856556	0.987784	0.876922	0.879975	0.952656	0.990264	0.885014	0.85821	0.945221			0.35202	0.869855	0.973609	0.986114	0.978704	0.904612	0.976647	0.935578	0.934998	0.83471	0.864766												1585.75	0.993367
	0.352844	0.898915	0.857007	0.987321	0.878704	0.880905	0.951666	0.990351	0.886062	0.857558	0.942806			0.352844	0.869478	0.976698	0.98568	0.977349	0.909205	0.97301	0.934935	0.935428	0.836048	0.86463												1585.75	0.998534
	0.353669	0.900979	0.857738	0.987199	0.880083	0.882085	0.951482	0.990416	0.887149	0.856944	0.940447			0.353669	0.869054	0.981668	0.984551	0.978214	0.913831	0.970185	0.936698	0.934422	0.837372	0.861421												1585.75	1.0131
	0.354493	0.902925	0.858215	0.987714	0.881502	0.883329	0.951099	0.99057	0.888391	0.856497	0.937859			0.354493	0.868578	0.982528	0.98512	0.980515	0.917977	0.970261	0.939497	0.933092	0.83942	0.857299												1585.76	0.954898
	0.355317	0.905039	0.858305	0.988166	0.88341	0.884298	0.949831	0.990941	0.889509	0.856053	0.935238			0.355317	0.867943	0.980932	0.9862	0.981331	0.921387	0.972134	0.940784	0.931926	0.842512	0.855794												1585.76	1.00695
	0.356142	0.907413	0.85884	0.988557	0.885786	0.885416	0.948148	0.991498	0.890452	0.855856	0.933002			0.356142	0.86593	0.979642	0.987584	0.982232	0.921211	0.974388	0.944624	0.92868	0.843545	0.85609												1585.76	1.014
	0.356966	0.909739	0.859918	0.989119	0.888414	0.886969	0.946883	0.991754	0.891396	0.85595	0.930963			0.356966	0.862715	0.976178	0.988512	0.984134	0.921816	0.975089	0.950467	0.9232	0.842694	0.855635												1585.76	1.04002
	0.357791	0.911923	0.860702	0.989478	0.891126	0.889003	0.945979	0.991954	0.89226	0.856189	0.928819			0.357791	0.861028	0.974567	0.987344	0.984163	0.924366	0.973079	0.953686	0.918144	0.842849	0.855633												1585.76	0.98519
	0.358615	0.913697	0.86089	0.989701	0.893767	0.891811	0.945004	0.992625	0.893033	0.856294	0.926399			0.358615	0.860869	0.97657	0.986399	0.984009	0.925531	0.970761	0.955715	0.914951	0.845213	0.856084												1585.76	0.994808
	0.359439	0.91509	0.860592	0.990546	0.896266	0.89478	0.943514	0.993401	0.893349	0.855958	0.924083			0.359439	0.860308	0.977294	0.983858	0.984191	0.927554	0.969944	0.957283	0.913571	0.848904	0.855771												1585.76	0.996159
	0.360264	0.916583	0.860494	0.99209	0.898241	0.896999	0.941146	0.99413	0.893434	0.855527	0.921968			0.360264	0.860699	0.976186	0.9794	0.98261	0.929621	0.970313	0.958235	0.91338	0.851972	0.856175												1585.76	1.01643
	0.361088	0.91823	0.86095	0.993502	0.898936	0.898878	0.938253	0.994947	0.894242	0.855407	0.919813			0.361088	0.861172	0.973057	0.980427	0.981124	0.932178	0.967559	0.960399	0.912992	0.853076	0.857033												1585.76	1.01903
	0.361913	0.919959	0.861227	0.994247	0.899321	0.900766	0.935798	0.995608	0.894985	0.855413	0.917671			0.361913	0.859397	0.969666	0.984348	0.981772	0.937795	0.962657	0.961594	0.911662	0.85253	0.855826												1585.76	1.01274
	0.362737	0.921793	0.86108	0.994542	0.90087	0.902443	0.934385	0.996237	0.895121	0.855547	0.915297			0.362737	0.85682	0.971156	0.986151	0.983352	0.941983	0.95997	0.962531	0.910892	0.852001	0.855443												1585.76	0.988023
	0.363561	0.923548	0.860409	0.994919	0.903122	0.90422	0.933575	0.997344	0.895865	0.856321	0.912476			0.363561	0.854969	0.975533	0.987024	0.984006	0.939861	0.959346	0.9666	0.911232	0.852281	0.857229												1585.76	0.990521
	0.364386	0.925323	0.859162	0.99553	0.905464	0.90602	0.932692	0.998739	0.89727	0.857471	0.909663			0.364386	0.854334	0.978576	0.986362	0.983357	0.934403	0.959583	0.970521	0.911304	0.854813	0.856287												1585.77	0.964765
	0.36521	0.927447	0.858221	0.996166	0.907861	0.907528	0.932186	0.999696	0.89866	0.857831	0.907542			0.36521	0.854503	0.980312	0.982893	0.981789	0.932756	0.959883	0.97073	0.910232	0.860848	0.853929												1585.77	1.01208
	0.366035	0.929491	0.85771	0.996947	0.910101	0.909267	0.931878	1	0.899952	0.857142	0.906246			0.366035	0.854179	0.980187	0.977931	0.981186	0.93763	0.959568	0.970803	0.907985	0.866608	0.853951												1585.77	1.00297
	0.366859	0.931085	0.857015	0.997777	0.911944	0.911232	0.931006	0.999608	0.901213	0.856495	0.90516			0.366859	0.851931	0.979909	0.97563	0.982838	0.944289	0.958034	0.972467	0.905314	0.867787	0.855354												1585.77	1.02043
	0.367683	0.932374	0.856081	0.998093	0.913543	0.912734	0.930112	0.998841	0.902849	0.856419	0.903632			0.367683	0.848294	0.980886	0.977267	0.984206	0.945547	0.958598	0.974162	0.903175	0.865748	0.854589												1585.77	0.990565
	0.368508	0.933598	0.855107	0.997954	0.915288	0.913971	0.929208	0.998049	0.905161	0.85682	0.901605			0.368508	0.84681	0.981109	0.980286	0.98384	0.943822	0.958585	0.975978	0.90253	0.865619	0.850184												1585.77	1.01484
	0.369332	0.934982	0.854802	0.997492	0.91694	0.915574	0.927774	0.997577	0.907981	0.857689	0.89938			0.369332	0.847866	0.980036	0.981363	0.982668	0.946382	0.954206	0.978231	0.90315	0.869868	0.847205												1585.77	0.955593
	0.370157	0.936259	0.855852	0.996703	0.918711	0.917519	0.925898	0.998027	0.910809	0.85862	0.897148			0.370157	0.84863	0.978518	0.979145	0.980885	0.951097	0.952088	0.982085	0.903182	0.874903	0.848253												1585.77	0.968903
	0.370981	0.937666	0.857487	0.996078	0.920929	0.919433	0.923849	0.998597	0.913062	0.859461	0.894645			0.370981	0.848949	0.97655	0.978499	0.979959	0.954096	0.953171	0.985432	0.901675	0.878643	0.850136												1585.77	0.972475
	0.371805	0.939387	0.858896	0.995739	0.922693	0.921185	0.921952	0.998507	0.914562	0.860609	0.891859			0.371805	0.848629	0.973264	0.980462	0.980562	0.955268	0.953267	0.983603	0.899789	0.881947	0.85231												1585.77	1.04768
	0.37263	0.941068	0.860043	0.995705	0.92433	0.922614	0.920386	0.998231	0.91567	0.862277	0.889329			0.37263	0.847862	0.971084	0.97968	0.981403	0.954514	0.951309	0.979429	0.899989	0.88393	0.85375												1585.77	1.03264
	0.373454	0.942946	0.860919	0.995889	0.926517	0.923901	0.91886	0.997621	0.916591	0.863882	0.887187			0.373454	0.847607	0.973597	0.979215	0.980835	0.953914	0.94729	0.979159	0.901644	0.884789	0.850979												1585.77	1.0003
	0.374279	0.945218	0.861981	0.995768	0.928816	0.925771	0.917181	0.996563	0.917581	0.865232	0.885113			0.374279	0.846559	0.976887	0.980455	0.978578	0.955844	0.943511	0.982275	0.900832	0.885271	0.849078												1585.77	0.995412
	0.375103	0.947706	0.86313	0.995239	0.931465	0.928327	0.915479	0.996044	0.919078	0.86682	0.883324			0.375103	0.845948	0.975619	0.978938	0.976824	0.95931	0.94023	0.986836	0.897002	0.884492	0.85064												1585.78	1.03537
	0.375927	0.949975	0.863762	0.994604	0.934206	0.930989	0.913878	0.996359	0.921274	0.868698	0.882466			0.375927	0.847838	0.975129	0.976311	0.976283	0.960392	0.937401	0.990509	0.891926	0.883668	0.851379												1585.78	0.970553
	0.376752	0.951845	0.864216	0.994063	0.936517	0.933275	0.912524	0.996584	0.924234	0.870481	0.882004			0.376752	0.851003	0.977391	0.974368	0.976727	0.959999	0.9346	0.987666	0.888019	0.886647	0.852718												1585.78	0.985858
	0.377576	0.953812	0.865392	0.993595	0.938917	0.935285	0.911343	0.996563	0.927316	0.871687	0.880878			0.377576	0.853426	0.976062	0.973938	0.977381	0.962077	0.931453	0.98236	0.887921	0.891918	0.854109												1585.78	0.993249
	0.378401	0.955792	0.866766	0.993275	0.94157	0.937389	0.910467	0.996686	0.929896	0.87254	0.879027			0.378401	0.854095	0.972477	0.974191	0.97542	0.963568	0.930686	0.983426	0.888394	0.896045	0.854059												1585.78	1.01893
	0.379225	0.957477	0.867554	0.992723	0.943845	0.939249	0.909823	0.996975	0.932112	0.873277	0.876937			0.379225	0.854299	0.97043	0.97219	0.972786	0.963811	0.930825	0.986564	0.886288	0.900629	0.852474												1585.78	1.03654
	0.380049	0.95903	0.868421	0.991759	0.945226	0.940883	0.908853	0.99719	0.934033	0.873631	0.875199			0.380049	0.855242	0.969871	0.969791	0.972576	0.965624	0.930881	0.986706	0.883642	0.904533	0.850472												1585.78	0.984645
	0.380874	0.960439	0.8696	0.991319	0.946156	0.943161	0.907551	0.996878	0.935504	0.873504	0.873942			0.380874	0.854682	0.969725	0.96923	0.972754	0.966616	0.932216	0.988884	0.882476	0.90531	0.851491												1585.78	1.01178
	0.381698	0.96189	0.871014	0.991721	0.94718	0.945776	0.906384	0.995588	0.936287	0.873278	0.872332			0.381698	0.853166	0.968738	0.968286	0.971214	0.968695	0.932381	0.994116	0.884605	0.905364	0.853326												1585.78	1.00393
	0.382523	0.963651	0.872776	0.992242	0.948021	0.94775	0.905309	0.993474	0.937207	0.873723	0.869847			0.382523	0.85264	0.967929	0.966283	0.969073	0.973509	0.93044	0.996598	0.888034	0.905701	0.854298												1585.78	0.987144
	0.383347	0.96575	0.874469	0.992181	0.948459	0.949451	0.903866	0.991819	0.938944	0.875003	0.867228			0.383347	0.852089	0.967686	0.965076	0.968747	0.975026	0.92893	0.996346	0.889208	0.905162	0.855235												1585.78	0.970014
	0.384171	0.968349	0.875813	0.991448	0.94895	0.951517	0.90205	0.991397	0.940884	0.876786	0.86527			0.384171	0.852888	0.966569	0.963485	0.969606	0.973814	0.927455	0.994461	0.887341	0.904517	0.853773												1585.78	0.970006
	0.384996	0.971108	0.877058	0.990624	0.950053	0.953923	0.900231	0.991739	0.94313	0.878753	0.863911			0.384996	0.854139	0.964375	0.963011	0.969223	0.975774	0.92443	0.990489	0.883914	0.906147	0.853351												1585.79	0.98707
	0.38582	0.973341	0.878581	0.989955	0.951972	0.956306	0.898777	0.992119	0.945247	0.880617	0.862825			0.38582	0.854198	0.960768	0.965028	0.967675	0.978795	0.921559	0.987899	0.882488	0.910473	0.856281												1585.79	0.968571
	0.386645	0.975012	0.879923	0.989078	0.95506	0.95797	0.897507	0.992313	0.94669	0.882074	0.861735			0.386645	0.854801	0.958531	0.966568	0.964435	0.979278	0.919591	0.988055	0.883367	0.91405	0.857785												1585.79	1.04599
	0.387469	0.976357	0.880145	0.987992	0.958674	0.959143	0.896275	0.992652	0.948322	0.882745	0.860516			0.387469	0.855485	0.960168	0.966027	0.959801	0.979328	0.917249	0.989668	0.884179	0.914708	0.857629												1585.79	1.0267
	0.388293	0.977473	0.879733	0.986733	0.961236	0.960852	0.895821	0.993199	0.950359	0.882914	0.859317			0.388293	0.855945	0.962019	0.963506	0.957923	0.979041	0.915043	0.991083	0.884457	0.914617	0.858641												1585.79	1.04214
	0.389118	0.978867	0.8795	0.98483	0.962752	0.963008	0.895974	0.993662	0.952581	0.883508	0.858367			0.389118	0.85788	0.960843	0.961002	0.958457	0.979044	0.911235	0.991847	0.883719	0.915412	0.860685												1585.79	0.979067
	0.389942	0.980796	0.879701	0.982249	0.964157	0.964794	0.895881	0.993929	0.955317	0.884878	0.857717			0.389942	0.860145	0.958264	0.959407	0.958345	0.980518	0.906025	0.993429	0.881562	0.916815	0.861441												1585.79	1.01177
	0.390767	0.982646	0.88067	0.980029	0.965991	0.966297	0.895084	0.993852	0.958304	0.886549	0.857021			0.390767	0.860617	0.957101	0.959076	0.957372	0.982768	0.904438	0.995701	0.879925	0.918809	0.862365												1585.79	0.975066
	0.391591	0.98431	0.881992	0.978872	0.968594	0.967633	0.893613	0.992927	0.960733	0.888259	0.85615			0.391591	0.859392	0.956085	0.958229	0.956115	0.984244	0.905932	0.996684	0.880739	0.921609	0.865235												1585.79	0.981868
	0.392415	0.98617	0.883021	0.977929	0.971325	0.968644	0.892075	0.991276	0.962715	0.890084	0.855319			0.392415	0.858976	0.953261	0.955238	0.955421	0.983078	0.905853	0.995099	0.883536	0.926077	0.86828												1585.79	1.00606
	0.39324	0.988122	0.884097	0.976547	0.97319	0.970003	0.890627	0.99007	0.964785	0.89179	0.854525			0.39324	0.86181	0.950976	0.95234	0.95559	0.982909	0.90405	0.991067	0.884563	0.930851	0.87007												1585.79	1.00447
	0.394064	0.989631	0.885863	0.975346	0.97463	0.972042	0.889353	0.989579	0.966646	0.893126	0.85347			0.394064	0.865245	0.950665	0.950804	0.954498	0.985766	0.903324	0.986355	0.881731	0.933347	0.871965												1585.79	1.01166
	0.394889	0.990751	0.888349	0.974503	0.97619	0.974003	0.888459	0.988923	0.96813	0.894502	0.85226			0.394889	0.866972	0.949785	0.951102	0.950044	0.987732	0.902282	0.983004	0.877715	0.934749	0.874486												1585.8	0.984564
	0.395713	0.992287	0.890977	0.973703	0.977505	0.975602	0.888131	0.988081	0.969853	0.896089	0.851422			0.395713	0.867883	0.94859	0.950383	0.945091	0.987887	0.90017	0.980915	0.874943	0.937754	0.875189												1585.8	1.00917
	0.396538	0.994448	0.893342	0.973037	0.978911	0.977377	0.887779	0.98729	0.971793	0.897371	0.851027			0.396538	0.86892	0.948666	0.946123	0.942357	0.990058	0.899198	0.979244	0.874172	0.940903	0.875429												1585.8	1.01663
	0.397362	0.996587	0.895659	0.971982	0.980949	0.979656	0.886812	0.986109	0.973117	0.898097	0.850628			0.397362	0.871268	0.948218	0.941538	0.941483	0.991363	0.898749	0.979533	0.87392	0.943011	0.876709												1585.8	1.01552
	0.398186	0.998354	0.897838	0.970106	0.983059	0.982212	0.885753	0.984909	0.973901	0.898644	0.849848			0.398186	0.87296	0.945409	0.938082	0.941604	0.989609	0.896704	0.980755	0.873702	0.946323	0.877325												1585.8	0.971577
	0.399011	1	0.899391	0.968097	0.984885	0.984383	0.88432	0.984354	0.974884	0.899683	0.849069			0.399011	0.873199	0.939695	0.937096	0.940501	0.99083	0.895399	0.982084	0.875129	0.950874	0.876378												1585.8	0.996072
																																				1585.8	0.986266
																																				1585.8	0.984928
																																				1585.8	1.02611
																																				1585.8	1.00761
																																				1585.8	0.989184
																																				1585.8	0.970875
																																				1585.81	1.00354
																																				1585.81	1.04474
																																				1585.81	1.00999
																																				1585.81	1.01772
																																				1585.81	0.949648
																																				1585.81	1.00836
																																				1585.81	1.00812
																																				1585.81	0.999535
																																				1585.81	0.97415
																																				1585.81	1.00784
																																				1585.81	1.00782
																																				1585.81	0.990939
																																				1585.82	1.02466
																																				1585.82	1.00776
																																				1585.82	0.96556
																																				1585.82	0.973933
																																				1585.82	0.999131
																																				1585.82	1.05799
																																				1585.82	1.01559
																																				1585.82	1.00679
																																				1585.82	0.997841
																																				1585.82	0.980292
																																				1585.82	0.962563
																																				1585.82	1.00345
																																				1585.83	0.993742
																																				1585.83	0.983943
																																				1585.83	1.01594
																																				1585.83	1.01448
																																				1585.83	1.00481
																																				1585.83	1.02866
																																				1585.83	0.994452
																																				1585.83	0.985499
																																				1585.83	0.985118
																																				1585.83	1.01821
																																				1585.83	1.01825
																																				1585.83	0.943605
																																				1585.84	1.01869
																																				1585.84	1.01898
																																				1585.84	0.985938
																																				1585.84	1.01104
																																				1585.84	0.9944
																																				1585.84	1.01918
																																				1585.84	1.01047
																																				1585.84	0.984952
																																				1585.84	0.975901
																																				1585.84	0.983338
																																				1585.84	0.998996
																																				1585.84	0.989805
																																				1585.85	0.98902
																																				1585.85	1.04633
																																				1585.85	1.0129
																																				1585.85	1.03764
																																				1585.85	0.979966
																																				1585.85	1.03005
																																				1585.85	0.964484
																																				1585.85	0.965234
																																				1585.85	0.966067
																																				1585.85	1.01675
																																				1585.85	1.0094
																																				1585.85	1.02702
																																				1585.85	1.01141
																																				1585.86	0.970824
																																				1585.86	1.0053
																																				1585.86	0.98982
																																				1585.86	1.00783
																																				1585.86	1.00084
																																				1585.86	1.02743
																																				1585.86	0.995308
																																				1585.86	1.02195
																																				1585.86	0.955944
																																				1585.86	0.99086
																																				1585.86	1.03417
																																				1585.86	0.984474
																																				1585.87	0.993776
																																				1585.87	0.994552
																																				1585.87	0.986844
																																				1585.87	0.996142
																																				1585.87	1.0056
																																				1585.87	1.00681
																																				1585.87	0.999806
																																				1585.87	0.993097
																																				1585.87	1.06357
																																				1585.87	1.00621
																																				1585.87	0.948788
																																				1585.87	0.985884
																																				1585.88	1.04048
																																				1585.88	1.0087
																																				1585.88	0.950517
																																				1585.88	1.02231
																																				1585.88	1.00692
																																				1585.88	0.947482
																																				1585.88	1.01876
																																				1585.88	1.01994
																																				1585.88	0.97715
																																				1585.88	0.995621
																																				1585.88	1.00538
																																				1585.88	0.997682
																																				1585.89	1.05174
																																				1585.89	1.0268
																																				1585.89	0.96666
																																				1585.89	0.977193
																																				1585.89	1.041
																																				1585.89	0.971941
																																				1585.89	0.973748
																																				1585.89	1.01116
																																				1585.89	0.986189
																																				1585.89	1.01476
																																				1585.89	0.989741
																																				1585.89	1.00063
																																				1585.9	0.99378
																																				1585.9	1.00519
																																				1585.9	0.989882
																																				1585.9	0.96577
																																				1585.9	1.08744
																																				1585.9	1.00936
																																				1585.9	0.985893
																																				1585.9	1.01753
																																				1585.9	0.993836
																																				1585.9	0.969655
																																				1585.9	1.00071
																																				1585.9	1.00334
																																				1585.91	0.986598
																																				1585.91	0.978481
																																				1585.91	1.0353
																																				1585.91	0.960422
																																				1585.91	1.00698
																																				1585.91	0.997143
																																				1585.91	0.949923
																																				1585.91	1.04332
																																				1585.91	1.02483
																																				1585.91	1.04433
																																				1585.91	0.980042
																																				1585.91	1.00063
																																				1585.92	1.02173
																																				1585.92	0.986538
																																				1585.92	1.01747
																																				1585.92	0.972476
																																				1585.92	1.01247
																																				1585.92	0.9854
																																				1585.92	0.938549
																																				1585.92	1.02439
																																				1585.92	0.985681
																																				1585.92	0.99401
																																				1585.92	1.02086
																																				1585.92	1.00941
																																				1585.92	1.01685
																																				1585.93	1.01491
																																				1585.93	1.01325
																																				1585.93	0.974337
																																				1585.93	0.973611
																																				1585.93	1.00164
																																				1585.93	1.02084
																																				1585.93	0.984116
																																				1585.93	1.00437
																																				1585.93	1.05342
																																				1585.93	0.960913
																																				1585.93	0.991457
																																				1585.93	1.02207
																																				1585.94	1.02402
																																				1585.94	0.987448
																																				1585.94	0.969435
																																				1585.94	0.931775
																																				1585.94	1.01784
																																				1585.94	1.02692
																																				1585.94	1.01645
																																				1585.94	1.01515
																																				1585.94	1.02308
																																				1585.94	0.964291
																																				1585.94	0.971979
																																				1585.94	1.03638
																																				1585.95	1.04388
																																				1585.95	1.00427
																																				1585.95	0.955496
																																				1585.95	0.972825
																																				1585.95	0.990307
																																				1585.95	0.989251
																																				1585.95	0.997878
																																				1585.95	1.01622
																																				1585.95	1.02556
																																				1585.95	1.02593
																																				1585.95	1.01726
																																				1585.95	0.971308
																																				1585.96	1.00998
																																				1585.96	1.00177
																																				1585.96	1.00292
																																				1585.96	0.985099
																																				1585.96	0.985932
																																				1585.96	0.948803
																																				1585.96	0.95868
																																				1585.96	1.0251
																																				1585.96	1.0442
																																				1585.96	1.05378
																																				1585.96	1.01605
																																				1585.96	0.987686
																																				1585.97	1.02535
																																				1585.97	0.97778
																																				1585.97	0.967751
																																				1585.97	0.98571
																																				1585.97	0.974996
																																				1585.97	1.00155
																																				1585.97	0.999492
																																				1585.97	0.997125
																																				1585.97	1.03188
																																				1585.97	1.0197
																																				1585.97	1.02606
																																				1585.97	0.967541
																																				1585.98	1.02017
																																				1585.98	0.952899
																																				1585.98	1.01467
																																				1585.98	0.984718
																																				1585.98	1.00083
																																				1585.98	1.00804
																																				1585.98	1.01553
																																				1585.98	0.996076
																																				1585.98	1.00429
																																				1585.98	0.994682
																																				1585.98	1.00359
																																				1585.98	0.99465
																																				1585.99	0.967791
																																				1585.99	1.03203
																																				1585.99	1.01459
																																				1585.99	1.01539
																																				1585.99	0.979705
																																				1585.99	1.03504
																																				1585.99	0.989875
																																				1585.99	1.05392
																																				1585.99	1.03555
																																				1585.99	1.01685
																																				1585.99	1.00696
																																				1585.99	0.99678
																																				1586	1.00454
																																				1586	0.966664
																																				1586	0.974047
																																				1586	1.00841
																																				1586	1.00646
																																				1586	1.00449
																																				1586	0.939575
																																				1586	0.964679
																																				1586	0.953901
																																				1586	0.916391
																																				1586	0.950461
																																				1586	0.922097
																																				1586	0.929447
																																				1586.01	0.883526
																																				1586.01	0.908699
																																				1586.01	0.960357
																																				1586.01	0.852788
																																				1586.01	0.851436
																																				1586.01	0.867702
																																				1586.01	0.857523
																																				1586.01	0.794682
																																				1586.01	0.793405
																																				1586.01	0.704601
																																				1586.01	0.68599
																																				1586.01	0.711065
																																				1586.02	0.640245
																																				1586.02	0.58705
																																				1586.02	0.464563
																																				1586.02	0.463844
																																				1586.02	0.333284
																																				1586.02	0.306849
																																				1586.02	0.202823
																																				1586.02	0.17667
																																				1586.02	0.141991
																																				1586.02	0.201939
																																				1586.02	0.19307
																																				1586.02	0.295625
																																				1586.03	0.269543
																																				1586.03	0.346079
																																				1586.03	0.41388
																																				1586.03	0.472986
																																				1586.03	0.46386
																																				1586.03	0.522775
																																				1586.03	0.564583
																																				1586.03	0.657194
																																				1586.03	0.656447
																																				1586.03	0.723423
																																				1586.03	0.705769
																																				1586.03	0.764179
																																				1586.04	0.75502
																																				1586.04	0.821757
																																				1586.04	0.837865
																																				1586.04	0.90443
																																				1586.04	0.895214
																																				1586.04	0.818808
																																				1586.04	0.893532
																																				1586.04	0.901013
																																				1586.04	0.916801
																																				1586.04	0.848878
																																				1586.04	0.931446
																																				1586.04	0.955409
																																				1586.05	0.946009
																																				1586.05	0.945032
																																				1586.05	0.927551
																																				1586.05	0.976792
																																				1586.05	0.959765
																																				1586.05	0.992913
																																				1586.05	0.959948
																																				1586.05	0.919018
																																				1586.05	0.994944
																																				1586.05	0.988045
																																				1586.05	1.00647
																																				1586.05	0.991686
																																				1586.06	1.01044
																																				1586.06	0.97875
																																				1586.06	1.04766
																																				1586.06	0.98994
																																				1586.06	1.01585
																																				1586.06	0.956796
																																				1586.06	0.964509
																																				1586.06	0.996802
																																				1586.06	0.978058
																																				1586.06	1.02602
																																				1586.06	1.00673
																																				1586.06	1.02094
																																				1586.07	0.985503
																																				1586.07	1.00054
																																				1586.07	1.00796
																																				1586.07	1.00794
																																				1586.07	1.03378
																																				1586.07	0.960829
																																				1586.07	1.03021
																																				1586.07	0.958528
																																				1586.07	1.00458
																																				1586.07	1.03459
																																				1586.07	1.01419
																																				1586.07	0.968002
																																				1586.08	0.972582
																																				1586.08	1.00264
																																				1586.08	1.02375
																																				1586.08	1.01836
																																				1586.08	0.968776
																																				1586.08	0.996653
																																				1586.08	0.989127
																																				1586.08	1.00723
																																				1586.08	1.00752
																																				1586.08	0.972701
																																				1586.08	1.01636
																																				1586.08	1.0078
																																				1586.08	0.990795
																																				1586.09	1.01783
																																				1586.09	1.04539
																																				1586.09	0.994652
																																				1586.09	0.970512
																																				1586.09	0.955437
																																				1586.09	1.02005
																																				1586.09	1.03208
																																				1586.09	0.990941
																																				1586.09	1.02973
																																				1586.09	0.961294
																																				1586.09	1.01777
																																				1586.09	0.984366
																																				1586.1	0.968519
																																				1586.1	0.979409
																																				1586.1	0.990103
																																				1586.1	1.03688
																																				1586.1	1.01113
																																				1586.1	1.06698
																																				1586.1	0.986583
																																				1586.1	0.987919
																																				1586.1	1.0075
																																				1586.1	0.935845
																																				1586.1	1.01027
																																				1586.1	1.01165
																																				1586.11	0.976358
																																				1586.11	1.00524
																																				1586.11	1.01585
																																				1586.11	0.9897
																																				1586.11	1.03727
																																				1586.11	0.992661
																																				1586.11	1.0219
																																				1586.11	0.977086
																																				1586.11	0.950607
																																				1586.11	1.03536
																																				1586.11	1.03646
																																				1586.11	0.99083
																																				1586.12	0.963535
																																				1586.12	1.03846
																																				1586.12	0.917608
																																				1586.12	1.02952
																																				1586.12	0.992312
																																				1586.12	1.03897
																																				1586.12	1.0205
																																				1586.12	0.974206
																																				1586.12	0.984029
																																				1586.12	1.05943
																																				1586.12	0.957684
																																				1586.12	1.00562
																																				1586.13	0.98832
																																				1586.13	1.0087
																																				1586.13	0.982312
																																				1586.13	1.01248
																																				1586.13	1.00512
																																				1586.13	0.988362
																																				1586.13	0.99053
																																				1586.13	0.992715
																																				1586.13	1.02343
																																				1586.13	1.02557
																																				1586.13	0.998893
																																				1586.13	1.01021
																																				1586.14	0.982939
																																				1586.14	0.974494
																																				1586.14	0.984921
																																				1586.14	1.02387
																																				1586.14	0.98559
																																				1586.14	0.985487
																																				1586.14	1.01399
																																				1586.14	1.00388
																																				1586.14	1.03207
																																				1586.14	0.993014
																																				1586.14	1.01152
																																				1586.14	0.982121
																																				1586.15	0.991105
																																				1586.15	1.00014
																																				1586.15	0.980557
																																				1586.15	1.02802
																																				1586.15	0.989523
																																				1586.15	0.998954
																																				1586.15	1.00851
																																				1586.15	0.979941
																																				1586.15	0.999282
																																				1586.15	1.00915
																																				1586.15	1.00949
																																				1586.15	1.00981
																																				1586.15	0.990895
																																				1586.16	1.01968
																																				1586.16	1.00991
																																				1586.16	0.971129
																																				1586.16	1.02763
																																				1586.16	0.988145
																																				1586.16	0.957934
																																				1586.16	0.956068
																																				1586.16	1.02044
																																				1586.16	1.03708
																																				1586.16	1.02531
																																				1586.16	0.994903
																																				1586.16	1.02137
																																				1586.17	0.982327
																																				1586.17	0.943811
																																				1586.17	0.999666
																																				1586.17	1.02781
																																				1586.17	1.04703
																																				1586.17	1.00087
																																				1586.17	0.983121
																																				1586.17	0.993722
																																				1586.17	1.00435
																																				1586.17	1.01486
																																				1586.17	0.977899
																																				1586.17	0.968907
																																				1586.18	0.987879
																																				1586.18	0.987527
																																				1586.18	1.02454
																																				1586.18	1.02337
																																				1586.18	1.03128
																																				1586.18	1.01068
																																				1586.18	0.943033
																																				1586.18	1.02534
																																				1586.18	0.967043
																																				1586.18	1.0022
																																				1586.18	1.03724
																																				1586.18	0.988652
																																				1586.19	0.968186
																																				1586.19	1.05895
																																				1586.19	0.992647
																																				1586.19	0.982112
																																				1586.19	0.990293
																																				1586.19	0.980342
																																				1586.19	0.970707
																																				1586.19	1.02578
																																				1586.19	1.00755
																																				1586.19	0.98955
																																				1586.19	1.05459
																																				1586.19	0.999937
																																				1586.2	1.01888
																																				1586.2	1.04677
																																				1586.2	0.935877
																																				1586.2	0.971957
																																				1586.2	0.998087
																																				1586.2	0.977512
																																				1586.2	0.947225
																																				1586.2	1.03515
																																				1586.2	1.02206
																																				1586.2	1.02693
																																				1586.2	0.986665
																																				1586.2	1.01867
																																				1586.21	0.970266
																																				1586.21	1.01174
																																				1586.21	0.991232
																																				1586.21	1.03342
																																				1586.21	1.01393
																																				1586.21	0.977207
																																				1586.21	1.00266
																																				1586.21	0.992876
																																				1586.21	1.03599
																																				1586.21	0.99077
																																				1586.21	0.963002
																																				1586.21	1.00525
																																				1586.22	1.00322
																																				1586.22	0.965958
																																				1586.22	0.954876
																																				1586.22	1.00471
																																				1586.22	1.02837
																																				1586.22	1.03486
																																				1586.22	1.03301
																																				1586.22	1.00567
																																				1586.22	1.00463
																																				1586.22	1.01251
																																				1586.22	0.994723
																																				1586.22	1.00284
																																				1586.23	0.967861
																																				1586.23	0.975747
																																				1586.23	0.957622
																																				1586.23	1.0165
																																				1586.23	0.9979
																																				1586.23	1.00486
																																				1586.23	1.01172
																																				1586.23	1.01004
																																				1586.23	1.01697
																																				1586.23	1.007
																																				1586.23	1.01416
																																				1586.23	0.987495
																																				1586.23	1.02866
																																				1586.24	0.993559
																																				1586.24	0.975301
																																				1586.24	0.940014
																																				1586.24	1.0308
																																				1586.24	1.01172
																																				1586.24	1.00078
																																				1586.24	1.01464
																																				1586.24	0.994861
																																				1586.24	0.983334
																																				1586.24	1.0297
																																				1586.24	0.968639
																																				1586.24	1.00673
																																				1586.25	0.979326
																																				1586.25	1.01785
																																				1586.25	0.983257
																																				1586.25	1.03081
																																				1586.25	1.00558
																																				1586.25	0.997246
																																				1586.25	1.00573
																																				1586.25	1.01468
																																				1586.25	0.991379
																																				1586.25	0.984599
																																				1586.25	1.01884
																																				1586.25	0.979452
																																				1586.26	0.980931
																																				1586.26	1.02341
																																				1586.26	0.983585
																																				1586.26	0.976519
																																				1586.26	0.994128
																																				1586.26	1.00351
																																				1586.26	1.04605
																																				1586.26	0.989431
																																				1586.26	1.02399
																																				1586.26	1.00063
																																				1586.26	0.977285
																																				1586.26	0.995536
																																				1586.27	1.03047
																																				1586.27	0.965098
																																				1586.27	1.01645
																																				1586.27	1.02572
																																				1586.27	0.984377
																																				1586.27	0.951005
																																				1586.27	0.992675
																																				1586.27	1.01724
																																				1586.27	0.999683
																																				1586.27	1.00707
																																				1586.27	1.02272
																																				1586.27	1.00503
																																				1586.28	0.979166
																																				1586.28	1.01186
																																				1586.28	1.0115
																																				1586.28	1.02814
																																				1586.28	0.961897
																																				1586.28	0.95431
																																				1586.28	1.01387
																																				1586.28	0.990458
																																				1586.28	1.026
																																				1586.28	0.986543
																																				1586.28	1.02297
																																				1586.28	1.0345
																																				1586.29	0.978436
																																				1586.29	1.00694
																																				1586.29	1.00982
																																				1586.29	0.978148
																																				1586.29	1.00573
																																				1586.29	0.972742
																																				1586.29	1.02475
																																				1586.29	0.981727
																																				1586.29	0.989487
																																				1586.29	0.979563
																																				1586.29	1.01198
																																				1586.29	1.02702
																																				1586.3	0.973963
																																				1586.3	1.03172
																																				1586.3	0.97102
																																				1586.3	1.00426
																																				1586.3	1.03822
																																				1586.3	0.988248
																																				1586.3	0.998473
																																				1586.3	1.00105
																																				1586.3	0.987309
																																				1586.3	0.999838
																																				1586.3	1.02158
																																				1586.3	1.00918
																																				1586.31	0.988072
																																				1586.31	0.96669
																																				1586.31	1.01519
																																				1586.31	0.993131
																																				1586.31	1.02359
																																				1586.31	1.00928
																																				1586.31	0.967573
																																				1586.31	0.978799
																																				1586.31	1.01653
																																				1586.31	0.991277
																																				1586.31	1.00171
																																				1586.31	1.00313
																																				1586.31	1.01365
																																				1586.32	1.00635
																																				1586.32	1.01737
																																				1586.32	0.974352
																																				1586.32	0.985914
																																				1586.32	1.02508
																																				1586.32	1.02804
																																				1586.32	1.02185
																																				1586.32	1.00628
																																				1586.32	0.953516
																																				1586.32	0.964774
																																				1586.32	0.947904
																																				1586.32	1.01387
																																				1586.33	1.03319
																																				1586.33	1.02431
																																				1586.33	1.01509
																																				1586.33	1.00563
																																				1586.33	0.986745
																																				1586.33	1.0419
																																				1586.33	0.958144
																																				1586.33	0.97633
																																				1586.33	0.99466
																																				1586.33	1.01322
																																				1586.33	1.01357
																																				1586.33	0.977231
																																				1586.34	0.978308
																																				1586.34	1.02623
																																				1586.34	1.01889
																																				1586.34	1.01188
																																				1586.34	1.0051
																																				1586.34	0.998435
																																				1586.34	1.01055
																																				1586.34	1.0226
																																				1586.34	0.949438
																																				1586.34	0.970284
																																				1586.34	1.01926
																																				1586.34	0.992007
																																				1586.35	0.983333
																																				1586.35	0.993372
																																				1586.35	1.02226
																																				1586.35	1.01306
																																				1586.35	1.00392
																																				1586.35	0.994952
																																				1586.35	0.995741
																																				1586.35	1.02543
																																				1586.35	0.988625
																																				1586.35	1.02848
																																				1586.35	0.972806
																																				1586.35	0.984201
																																				1586.36	1.03406
																																				1586.36	0.97793
																																				1586.36	0.988891
																																				1586.36	1.01882
																																				1586.36	0.971064
																																				1586.36	1.01946
																																				1586.36	1.00943
																																				1586.36	0.979698
																																				1586.36	1.0172
																																				1586.36	0.987003
																																				1586.36	0.985654
																																				1586.36	1.00358
																																				1586.37	0.992884
																																				1586.37	0.963355
																																				1586.37	1.04923
																																				1586.37	1.02056
																																				1586.37	1.00189
																																				1586.37	1.01233
																																				1586.37	1.0134
																																				1586.37	1.02412
																																				1586.37	0.967315
																																				1586.37	0.977486
																																				1586.37	0.996763
																																				1586.37	1.00573
																																				1586.38	0.927429
																																				1586.38	1.0405
																																				1586.38	0.999274
																																				1586.38	1.00535
																																				1586.38	1.00144
																																				1586.38	1.01616
																																				1586.38	0.992975
																																				1586.38	1.02625
																																				1586.38	0.966073
																																				1586.38	1.03681
																																				1586.38	0.986935
																																				1586.38	1.03016
																																				1586.38	0.944556
																																				1586.39	0.997678
																																				1586.39	1.02344
																																				1586.39	0.985327
																																				1586.39	1.01169
																																				1586.39	0.983367
																																				1586.39	1.00096
																																				1586.39	1.02776
																																				1586.39	1.01802
																																				1586.39	0.989986
																																				1586.39	0.998333
																																				1586.39	0.988272
																																				1586.39	0.97803
																																				1586.4	0.967611
																																				1586.4	1.01147
																																				1586.4	1.02788
																																				1586.4	0.989895
																																				1586.4	1.00614
																																				1586.4	1.05834
																																				1586.4	0.948524
																																				1586.4	0.991676
																																				1586.4	1.05257
																																				1586.4	0.952247
																																				1586.4	0.995003
																																				1586.4	1.01965
																																				1586.41	1.00847
																																				1586.41	1.01489
																																				1586.41	0.976884
																																				1586.41	0.991813
																																				1586.41	0.962583
																																				1586.41	0.994826
																																				1586.41	1.01817
																																				1586.41	1.00664
																																				1586.41	1.03015
																																				1586.41	1.01045
																																				1586.41	0.999787
																																				1586.41	0.963544
																																				1586.42	1.03124
																																				1586.42	0.995571
																																				1586.42	0.985976
																																				1586.42	0.976479
																																				1586.42	1.01856
																																				1586.42	1.00034
																																				1586.42	1.02484
																																				1586.42	1.00615
																																				1586.42	0.961516
																																				1586.42	1.04458
																																				1586.42	0.990702
																																				1586.42	0.979116
																																				1586.43	1.00105
																																				1586.43	1.00574
																																				1586.43	0.943219
																																				1586.43	0.998164
																																				1586.43	1.01134
																																				1586.43	1.01656
																																				1586.43	1.01405
																																				1586.43	1.0205
																																				1586.43	1.00289
																																				1586.43	1.01076
																																				1586.43	1.011
																																				1586.43	0.995198
																																				1586.44	0.979666
																																				1586.44	1.01386
																																				1586.44	1.00662
																																				1586.44	0.93278
																																				1586.44	1.01609
																																				1586.44	0.991121
																																				1586.44	1.0154
																																				1586.44	1.01428
																																				1586.44	0.979632
																																				1586.44	1.01899
																																				1586.44	0.983794
																																				1586.44	1.01428
																																				1586.45	1.00356
																																				1586.45	1.00106
																																				1586.45	0.990493
																																				1586.45	1.01263
																																				1586.45	1.01861
																																				1586.45	1.00044
																																				1586.45	0.982538
																																				1586.45	1.00526
																																				1586.45	0.955554
																																				1586.45	1.03505
																																				1586.45	0.993918
																																				1586.45	0.977224
																																				1586.46	0.976886
																																				1586.46	1.04113
																																				1586.46	1.00113
																																				1586.46	1.03373
																																				1586.46	0.9941
																																				1586.46	0.986734
																																				1586.46	1.02772
																																				1586.46	0.988006
																																				1586.46	0.980343
																																				1586.46	1.01278
																																				1586.46	0.980381
																																				1586.46	0.947728
																																				1586.46	1.02774
																																				1586.47	1.0189
																																				1586.47	1.01002
																																				1586.47	0.977115
																																				1586.47	1.00874
																																				1586.47	0.984377
																																				1586.47	1.0327
																																				1586.47	1.01715
																																				1586.47	1.01807
																																				1586.47	0.97907
																																				1586.47	1.00482
																																				1586.47	0.958094
																																				1586.47	1.00852
																																				1586.48	1.0267
																																				1586.48	0.97172
																																				1586.48	1.01417
																																				1586.48	0.966852
																																				1586.48	1.01725
																																				1586.48	1.02666
																																				1586.48	0.962183
																																				1586.48	1.00393
																																				1586.48	1.00453
																																				1586.48	1.06236
																																				1586.48	0.988744
																																				1586.48	0.947743
																																				1586.49	1.02144
																																				1586.49	1.03751
																																				1586.49	0.946861
																																				1586.49	0.970922
																																				1586.49	1.02768
																																				1586.49	0.986211
																																				1586.49	1.01035
																																				1586.49	1.00195
																																				1586.49	1.02653
																																				1586.49	0.994157
																																				1586.49	1.02757
																																				1586.49	0.979408
																																				1586.5	0.980664
																																				1586.5	1.01506
																																				1586.5	0.983915
																																				1586.5	1.01058
																																				1586.5	0.963077
																																				1586.5	1.03145
																																				1586.5	1.00055
																																				1586.5	1.00282
																																				1586.5	0.988424
																																				1586.5	1.01574
																																				1586.5	0.992846
																																				1586.5	1.02016
																																				1586.51	1.00543
																																				1586.51	0.990539
																																				1586.51	0.950144
																																				1586.51	0.994107
																																				1586.51	1.0127
																																				1586.51	1.01429
																																				1586.51	1.00731
																																				1586.51	1.02575
																																				1586.51	1.04413
																																				1586.51	0.968555
																																				1586.51	0.978084
																																				1586.51	0.978912
																																				1586.52	0.988128
																																				1586.52	1.02289
																																				1586.52	0.980515
																																				1586.52	1.01519
																																				1586.52	0.981388
																																				1586.52	0.999168
																																				1586.52	0.991468
																																				1586.52	1.01844
																																				1586.52	1.01141
																																				1586.52	1.03059
																																				1586.52	1.02424
																																				1586.52	0.957446
																																				1586.53	1.02945
																																				1586.53	0.988633
																																				1586.53	0.9388
																																				1586.53	1.01989
																																				1586.53	1.00462
																																				1586.53	0.980267
																																				1586.53	1.00844
																																				1586.53	1.00121
																																				1586.53	1.02916
																																				1586.53	1.004
																																				1586.53	0.978753
																																				1586.53	1.00667
																																				1586.54	0.990314
																																				1586.54	0.991788
																																				1586.54	1.01118
																																				1586.54	1.03073
																																				1586.54	1.01467
																																				1586.54	0.953793
																																				1586.54	1.00933
																																				1586.54	1.01109
																																				1586.54	0.994763
																																				1586.54	1.01436
																																				1586.54	0.943612
																																				1586.54	0.981094
																																				1586.54	1.00957
																																				1586.55	1.04718
																																				1586.55	1.03042
																																				1586.55	0.968197
																																				1586.55	1.01508
																																				1586.55	0.989185
																																				1586.55	1.00886
																																				1586.55	0.973696
																																				1586.55	0.984133
																																				1586.55	1.05864
																																				1586.55	0.986363
																																				1586.55	0.996438
																																				1586.55	0.969607
																																				1586.56	0.979388
																																				1586.56	1.01668
																																				1586.56	1.01712
																																				1586.56	0.989942
																																				1586.56	1.04571
																																				1586.56	0.991035
																																				1586.56	0.973344
																																				1586.56	0.99275
																																				1586.56	0.975429
																																				1586.56	0.995312
																																				1586.56	1.034
																																				1586.56	0.989374
																																				1586.57	1.02843
																																				1586.57	1.0303
																																				1586.57	1.01335
																																				1586.57	0.986711
																																				1586.57	0.959602
																																				1586.57	0.997531
																																				1586.57	0.988084
																																				1586.57	0.987441
																																				1586.57	0.986285
																																				1586.57	1.00338
																																				1586.57	1.02013
																																				1586.57	0.980881
																																				1586.58	1.04387
																																				1586.58	0.986381
																																				1586.58	1.00332
																																				1586.58	1.00207
																																				1586.58	1.01964
																																				1586.58	1.03754
																																				1586.58	0.945105
																																				1586.58	0.991221
																																				1586.58	1.00062
																																				1586.58	0.991642
																																				1586.58	0.991891
																																				1586.58	1.00131
																																				1586.59	1.02906
																																				1586.59	1.00129
																																				1586.59	0.982572
																																				1586.59	1.01901
																																				1586.59	0.999915
																																				1586.59	0.962258
																																				1586.59	1.00732
																																				1586.59	1.00624
																																				1586.59	1.01427
																																				1586.59	1.01311
																																				1586.59	0.984509
																																				1586.59	1.02009
																																				1586.6	0.982594
																																				1586.6	0.990975
																																				1586.6	0.953869
																																				1586.6	1.00821
																																				1586.6	1.00793
																																				1586.6	1.03514
																																				1586.6	1.05327
																																				1586.6	1.04398
																																				1586.6	0.961619
																																				1586.6	0.933726
																																				1586.6	1.00565
																																				1586.6	0.977014
																																				1586.61	0.984343
																																				1586.61	1.00031
																																				1586.61	0.988795
																																				1586.61	1.04016
																																				1586.61	0.992331
																																				1586.61	1.01638
																																				1586.61	1.0314
																																				1586.61	1.0286
																																				1586.61	0.954843
																																				1586.61	0.996699
																																				1586.61	0.994187
																																				1586.61	1.00932
																																				1586.62	0.980378
																																				1586.62	0.995404
																																				1586.62	1.01033
																																				1586.62	1.03393
																																				1586.62	0.93564
																																				1586.62	1.01164
																																				1586.62	0.983555
																																				1586.62	1.0078
																																				1586.62	1.00645
																																				1586.62	1.00553
																																				1586.62	1.03091
																																				1586.62	1.0049
																																				1586.62	1.03091
																																				1586.63	0.979391
																																				1586.63	1.00548
																																				1586.63	0.979579
																																				1586.63	1.00508
																																				1586.63	0.943859
																																				1586.63	1.01995
																																				1586.63	0.992087
																																				1586.63	1.00662
																																				1586.63	1.01204
																																				1586.63	0.99151
																																				1586.63	1.02176
																																				1586.63	1.00102
																																				1586.64	0.972087
																																				1586.64	1.00227
																																				1586.64	0.999146
																																				1586.64	1.01313
																																				1586.64	1.01089
																																				1586.64	1.00915
																																				1586.64	1.00789
																																				1586.64	1.00702
																																				1586.64	0.98991
																																				1586.64	0.989586
																																				1586.64	0.956254
																																				1586.64	1.03056
																																				1586.65	0.980624
																																				1586.65	1.02158
[truncated: 22,262 more rows]

## Sheet: Fig3
	Figure 3b								Figure 3c					Figure 3d
		Signal(uW)							Pressure(kPa)	SignalPeak(uW)	BaselineRMS(uW)			Frequency(Hz)	NEPD_radius_8um(Pa/rtHz)	NEPD_radius_6um(Pa/rtHz)
	Time(us)	0 kPa	2.76 kPa	5.52 kPa	8.28 kPa	11.04 kPa	13.8 kPa		0	0.0675909	0.107643			3399378	0.050702	0.106559
	25.9516	1.83161e-05	1.5837e-05	1.69308e-05	1.95699e-05	1.86011e-05	1.86009e-05		1.38	0.232528	0.12369			3642191	0.0530935	0.108381
	25.952	7.10742e-05	6.48981e-05	6.63816e-05	8.60164e-05	6.82787e-05	7.6689e-05		2.76	0.611604	0.118814			3885004	0.0522978	0.105176
	25.9524	0.000148082	0.000155754	0.000154042	0.000175246	0.000142194	0.00017545		4.14	0.910325	0.118077			4127817	0.0518698	0.103315
	25.9528	0.000234658	0.000277223	0.000260441	0.000315582	0.000251679	0.000328021		5.52	1.24137	0.110211			4370629	0.0520278	0.102975
	25.9532	0.000377124	0.00043153	0.00044985	0.000541342	0.000377347	0.000496454		6.9	1.58571	0.109566			4613442	0.0526808	0.103859
	25.9536	0.000558437	0.000615142	0.000670381	0.000757243	0.000466664	0.000740045		8.28	1.92441	0.121928			4856255	0.053747	0.105734
	25.954	0.000778427	0.000864653	0.000980633	0.00103544	0.000648591	0.000956315		9.66	2.25952	0.110215			5099068	0.0536274	0.105164
	25.9544	0.000999554	0.00100663	0.00112579	0.00123915	0.000923628	0.00121291		11.04	2.56682	0.111395			5341880	0.0535617	0.104844
	25.9548	0.00123899	0.00144739	0.0015455	0.00159161	0.0011609	0.00153325		12.42	2.93271	0.109899			5584693	0.053691	0.105055
	25.9552	0.00167321	0.00152173	0.00178876	0.001853	0.00143189	0.0018959		13.8	3.26023	0.105814			5827506	0.0539113	0.105569
	25.9556	0.00195541	0.0018845	0.00243084	0.00219264	0.00190837	0.00222215							6070319	0.054172	0.106272
	25.956	0.00247037	0.00211356	0.00292022	0.00267944	0.00228081	0.00278028		Pressure(kPa)	Fit(uW)	Upper95CI(uW)	Lower95CI(uW)		6313131	0.0544831	0.106939
	25.9564	0.0029036	0.00251595	0.00328034	0.00290657	0.00287335	0.00302932		0	-0.0375156	0.0196438	-0.0946749		6555944	0.054708	0.107479
	25.9568	0.00333304	0.00287694	0.0040007	0.00319255	0.00338763	0.00328253		0.0693467	-0.0210647	0.035685	-0.0778143		6798757	0.05477	0.107767
	25.9572	0.00407007	0.00295729	0.00438318	0.00374437	0.00380954	0.00427269		0.138693	-0.00461379	0.0517273	-0.0609549		7041570	0.0546208	0.1077
	25.9576	0.00483569	0.00401161	0.00480288	0.00436358	0.00444761	0.004862		0.20804	0.0118371	0.0677709	-0.0440967		7284382	0.0542286	0.107208
	25.958	0.00519343	0.00433127	0.00525386	0.00539194	0.00483636	0.00539067		0.277387	0.028288	0.0838157	-0.0272398		7527195	0.0537435	0.106635
	25.9584	0.00577179	0.0054823	0.00546967	0.00569767	0.0053391	0.00608564		0.346734	0.0447389	0.0998619	-0.0103841		7770008	0.0530339	0.10566
	25.9588	0.00645443	0.00658367	0.00589695	0.00654413	0.00558716	0.00625125		0.41608	0.0611897	0.115909	0.0064702		8012821	0.0520984	0.104259
	25.9592	0.00762572	0.00802353	0.00659582	0.00753307	0.00671817	0.00709034		0.485427	0.0776406	0.131958	0.0233232		8255633	0.0509566	0.102461
	25.9596	0.00796174	0.00878529	0.00701745	0.00843983	0.00784056	0.00804203		0.554774	0.0940915	0.148008	0.0401748		8498446	0.0496683	0.100377
	25.96	0.00884516	0.00992568	0.00707603	0.00929333	0.00870165	0.00903741		0.624121	0.110542	0.16406	0.057025		8741259	0.0482532	0.0982078
	25.9604	0.00902991	0.0104014	0.00819914	0.00981505	0.00987549	0.00957376		0.693467	0.126993	0.180113	0.0738738		8984071	0.0467819	0.0959526
	25.9608	0.00965286	0.0108487	0.00867344	0.0107218	0.0108213	0.00944462		0.762814	0.143444	0.196167	0.0907211		9226884	0.0452933	0.0936453
	25.9612	0.0106164	0.012306	0.00896107	0.0109442	0.0120657	0.00985925		0.832161	0.159895	0.212223	0.107567		9469697	0.0438297	0.0913699
	25.9616	0.0115089	0.0126461	0.0098791	0.0109743	0.0125907	0.0116039		0.901508	0.176346	0.228281	0.124411		9712510	0.0424201	0.0891858
	25.962	0.0131058	0.0132236	0.0112142	0.0126104	0.0144874	0.0120082		0.970854	0.192797	0.24434	0.141254		9955322	0.0412352	0.0870201
	25.9624	0.0135495	0.0126882	0.0126721	0.0136366	0.0147381	0.0110859		1.0402	0.209248	0.2604	0.158095		10198140	0.0401808	0.0850063
	25.9628	0.0136372	0.0131931	0.0142161	0.0135807	0.015572	0.0130243		1.10955	0.225699	0.276463	0.174934		10440950	0.0392274	0.083207
	25.9632	0.01559	0.0148696	0.0147853	0.0163905	0.0149225	0.0133787		1.17889	0.242149	0.292527	0.191772		10683760	0.0383819	0.081637
	25.9636	0.0167425	0.0156107	0.015371	0.0179356	0.0155112	0.0146905		1.24824	0.2586	0.308592	0.208608		10926570	0.0376505	0.0803108
	25.964	0.0178185	0.0164715	0.0176018	0.0191118	0.0139939	0.0164699		1.31759	0.275051	0.32466	0.225443		11169390	0.037127	0.0793954
	25.9644	0.0182829	0.0182271	0.0187172	0.0193577	0.0159136	0.0164708		1.38693	0.291502	0.340729	0.242275		11412200	0.0367493	0.0787819
	25.9648	0.0193319	0.0188646	0.0194453	0.0219485	0.0138897	0.0173064		1.45628	0.307953	0.3568	0.259106		11655010	0.0364793	0.078402
	25.9652	0.0190498	0.0197187	0.0212713	0.0233172	0.0150359	0.0193841		1.52563	0.324404	0.372873	0.275934		11897820	0.0363181	0.0782594
	25.9656	0.0192369	0.0201135	0.0203316	0.0262495	0.0139269	0.0186562		1.59497	0.340855	0.388948	0.292761		12140640	0.0362585	0.07834
	25.966	0.0201557	0.020112	0.0235513	0.0263474	0.0157555	0.0201685		1.66432	0.357306	0.405025	0.309586		12383450	0.0362735	0.0785685
	25.9664	0.0203309	0.0221626	0.0256651	0.0295772	0.0151666	0.022836		1.73367	0.373757	0.421104	0.326409		12626260	0.0363702	0.0789737
	25.9668	0.0207111	0.0206031	0.0247577	0.0292768	0.0188256	0.0241492		1.80302	0.390207	0.437185	0.34323		12869080	0.03655	0.0795673
	25.9672	0.0236735	0.0207862	0.0286659	0.0295424	0.0201435	0.0264062		1.87236	0.406658	0.453268	0.360048		13111890	0.036805	0.0803336
	25.9676	0.0236414	0.0220854	0.0294911	0.0285577	0.0226558	0.0280134		1.94171	0.423109	0.469354	0.376865		13354700	0.037124	0.0812494
	25.968	0.0243402	0.0244152	0.0330861	0.0288746	0.0287293	0.0312665		2.01106	0.43956	0.485441	0.393679		13597510	0.0376271	0.0823964
	25.9684	0.0262132	0.0252104	0.034961	0.0285272	0.0324023	0.0343827		2.0804	0.456011	0.501531	0.410491		13840330	0.0382318	0.0836907
	25.9688	0.0278056	0.0269193	0.0345609	0.0310609	0.0358759	0.0354394		2.14975	0.472462	0.517623	0.4273		14083140	0.038871	0.0850625
	25.9692	0.0284541	0.0298348	0.0355863	0.0332725	0.0413812	0.0384473		2.2191	0.488913	0.533718	0.444108		14325950	0.0395297	0.0864796
	25.9696	0.0278428	0.0325343	0.0350045	0.0334225	0.0421059	0.0395983		2.28844	0.505364	0.549815	0.460912		14568760	0.0401912	0.0879053
	25.97	0.030235	0.0351722	0.0345561	0.0354119	0.0451639	0.0373716		2.35779	0.521814	0.565914	0.477715		14811580	0.0408473	0.0894003
	25.9704	0.0325483	0.0407646	0.0345988	0.0417022	0.0434234	0.0380211		2.42714	0.538265	0.582016	0.494514		15054390	0.0414765	0.0908803
	25.9708	0.0322781	0.0429974	0.0353567	0.0463581	0.0445499	0.0375945		2.49648	0.554716	0.598121	0.511311		15297200	0.0420612	0.0922694
	25.9712	0.0353278	0.0416793	0.0341105	0.0459038	0.0432727	0.0376126		2.56583	0.571167	0.614228	0.528106		15540020	0.0425864	0.0935346
	25.9716	0.0362134	0.0467324	0.0374944	0.0501571	0.0412591	0.0361654		2.63518	0.587618	0.630339	0.544897		15782830	0.0430391	0.0946475
	25.972	0.0399202	0.0479075	0.0391143	0.0528596	0.0374327	0.0338938		2.70452	0.604069	0.646452	0.561686		16025640	0.0433272	0.0955414
	25.9724	0.0420876	0.0502387	0.0414847	0.0556543	0.0371874	0.0350427		2.77387	0.62052	0.662567	0.578472		16268450	0.0434773	0.0962167
	25.9728	0.0426063	0.0475597	0.0444153	0.0562618	0.0373708	0.0344096		2.84322	0.636971	0.678686	0.595255		16511270	0.0435425	0.0967138
	25.9732	0.0459426	0.046803	0.042752	0.0549832	0.0374701	0.038866		2.91256	0.653422	0.694808	0.612035		16754080	0.0435176	0.0970196
	25.9736	0.0498178	0.0453275	0.044119	0.0548441	0.0334318	0.0381334		2.98191	0.669872	0.710933	0.628812		16996890	0.0434184	0.0971675
	25.974	0.0480139	0.0461144	0.0438228	0.0567035	0.0301162	0.0408173		3.05126	0.686323	0.727061	0.645586		17239700	0.0432921	0.0972461
	25.9744	0.0496351	0.0530412	0.0438277	0.0607937	0.0329682	0.0393274		3.1206	0.702774	0.743193	0.662356		17482520	0.0431399	0.0972622
	25.9748	0.052021	0.0527011	0.0456384	0.0613575	0.0349536	0.0405446		3.18995	0.719225	0.759327	0.679123		17725330	0.0429437	0.0971841
	25.9752	0.0534085	0.0487621	0.0484941	0.0591319	0.0387088	0.0441177		3.2593	0.735676	0.775465	0.695887		17968140	0.0427199	0.0970481
	25.9756	0.0576173	0.0495134	0.0483325	0.0648634	0.0450823	0.0434915		3.32864	0.752127	0.791607	0.712647		18210960	0.042482	0.0968846
	25.976	0.0583352	0.0473611	0.0485179	0.0648657	0.0469945	0.0495555		3.39799	0.768578	0.807752	0.729403		18453770	0.042266	0.0965373
	25.9764	0.0609574	0.0511708	0.054375	0.063787	0.0563342	0.0549845		3.46734	0.785029	0.823901	0.746156		18696580	0.0420777	0.0960952
	25.9768	0.060092	0.048435	0.0521427	0.0672261	0.0572139	0.0545888		3.53668	0.80148	0.840054	0.762905		18939390	0.0419119	0.0957132
	25.9772	0.0628081	0.0491387	0.0472891	0.0680935	0.0610884	0.0575647		3.60603	0.81793	0.85621	0.779651		19182210	0.041778	0.0954128
	25.9776	0.0652803	0.0568336	0.056864	0.0655269	0.068738	0.0573622		3.67538	0.834381	0.87237	0.796392		19425020	0.0416835	0.0952118
	25.978	0.0673063	0.062357	0.0544144	0.0655007	0.0764442	0.0669985		3.74472	0.850832	0.888535	0.81313		19667830	0.041661	0.0950937
	25.9784	0.0675414	0.0643921	0.0528725	0.0636714	0.0715734	0.0714791		3.81407	0.867283	0.904703	0.829863		19910640	0.0417088	0.0950748
	25.9788	0.0632678	0.0695842	0.0546521	0.0596784	0.0749747	0.073713		3.88342	0.883734	0.920876	0.846592		20153460	0.0418053	0.0951769
	25.9792	0.0636773	0.0696785	0.0551474	0.0518446	0.0738107	0.0783347		3.95276	0.900185	0.937053	0.863317		20396270	0.0419507	0.0954005
	25.9796	0.0631311	0.0677045	0.0587384	0.053182	0.0758887	0.0816986		4.02211	0.916636	0.953234	0.880037		20639080	0.0421419	0.0957387
	25.98	0.0647675	0.07137	0.0560449	0.053387	0.0818457	0.0777765		4.09146	0.933087	0.96942	0.896753		20881900	0.0423357	0.096394
	25.9804	0.0675129	0.0709198	0.0588609	0.0671326	0.0797113	0.0746831		4.1608	0.949537	0.985611	0.913464		21124710	0.0425302	0.0973284
	25.9808	0.0696981	0.0773874	0.0629449	0.0715144	0.077472	0.0700343		4.23015	0.965988	1.00181	0.930171		21367520	0.0427506	0.0983422
	25.9812	0.0690078	0.0714801	0.0671219	0.0822019	0.0734257	0.0728006		4.2995	0.982439	1.01801	0.946873		21610330	0.0429871	0.0994147
	25.9816	0.0695273	0.0720672	0.0733519	0.0875138	0.0776797	0.0770821		4.36884	0.99889	1.03421	0.96357		21853150	0.0432301	0.100525
	25.982	0.0725108	0.0670923	0.0693862	0.0969215	0.0768236	0.0728199		4.43819	1.01534	1.05042	0.980262		22095960	0.0435427	0.101532
	25.9824	0.0732559	0.0718903	0.0854821	0.10304	0.0741284	0.0661837		4.50754	1.03179	1.06664	0.996949		22338770	0.0439162	0.102416
	25.9828	0.0714234	0.0703411	0.0914801	0.102853	0.079312	0.0714691		4.57688	1.04824	1.08286	1.01363		22581590	0.044264	0.103259
	25.9832	0.0797861	0.0771294	0.0968454	0.0972618	0.0806708	0.0679861		4.64623	1.06469	1.09908	1.03031		22824400	0.0445813	0.104049
	25.9836	0.0784411	0.0801342	0.101968	0.100153	0.084162	0.0792977		4.71558	1.08114	1.11531	1.04698		23067210	0.0448584	0.104764
	25.984	0.0821715	0.0899641	0.104015	0.102872	0.0885907	0.0822913		4.78492	1.0976	1.13155	1.06364		23310020	0.045068	0.105359
	25.9844	0.0810523	0.0901762	0.1009	0.0971493	0.0890672	0.0878263		4.85427	1.11405	1.14779	1.0803		23552840	0.0452059	0.105825
	25.9848	0.0840434	0.090595	0.090553	0.0953989	0.0813906	0.08553		4.92362	1.1305	1.16404	1.09696		23795650	0.0453044	0.106222
	25.9852	0.0845248	0.0902268	0.0948707	0.0981401	0.0783669	0.0914343		4.99296	1.14695	1.18029	1.11361		24038460	0.0453706	0.106566
	25.9856	0.0829722	0.0947825	0.0944236	0.0931522	0.0823854	0.0829157		5.06231	1.1634	1.19655	1.13025		24281270	0.0454141	0.106882
	25.986	0.0829871	0.0917687	0.0892269	0.0958546	0.0761266	0.0897052		5.13166	1.17985	1.21282	1.14688		24524090	0.0454422	0.107324
	25.9864	0.0877247	0.103939	0.0855449	0.0940691	0.0804738	0.092255		5.20101	1.1963	1.22909	1.16351		24766900	0.0454681	0.107953
	25.9868	0.0835719	0.106777	0.0790652	0.0952797	0.0781312	0.0997585		5.27035	1.21275	1.24537	1.18014		25009710	0.0455117	0.108655
	25.9872	0.0857131	0.1037	0.0802975	0.0961759	0.0737893	0.0912706		5.3397	1.2292	1.26165	1.19676		25252530	0.0455893	0.10947
	25.9876	0.0816851	0.0974821	0.0909159	0.0944644	0.074152	0.0952035		5.40905	1.24565	1.27794	1.21337		25495340	0.0457085	0.110421
	25.988	0.0834271	0.0914198	0.0878144	0.0980912	0.0745083	0.0959892		5.47839	1.2621	1.29424	1.22997		25738150	0.0458337	0.111591
	25.9884	0.0813331	0.0980428	0.0975378	0.0942605	0.0802185	0.0917572		5.54774	1.27856	1.31054	1.24657		25980960	0.0459464	0.113003
	25.9888	0.083125	0.0930204	0.102438	0.100975	0.0806236	0.0923685		5.61709	1.29501	1.32685	1.26316		26223780	0.0461015	0.11457
	25.9892	0.0856031	0.0953484	0.108201	0.101625	0.0878631	0.0915013		5.68643	1.31146	1.34317	1.27974		26466590	0.0462802	0.116254
	25.9896	0.0941038	0.0978703	0.103757	0.101277	0.0847817	0.0891297		5.75578	1.32791	1.35949	1.29632		26709400	0.0464523	0.117981
	25.99	0.105498	0.0947476	0.109338	0.114425	0.0891436	0.0979212		5.82513	1.34436	1.37582	1.31289		26952210	0.0466185	0.11951
	25.9904	0.105002	0.0933764	0.109305	0.106274	0.0876133	0.0931624		5.89447	1.36081	1.39216	1.32946		27195030	0.0467472	0.120625
	25.9908	0.112403	0.0981725	0.108708	0.114444	0.0832063	0.092523		5.96382	1.37726	1.40851	1.34601		27437840	0.0466994	0.121335
	25.9912	0.111317	0.0927017	0.11676	0.117785	0.0868913	0.0934643		6.03317	1.39371	1.42486	1.36256		27680650	0.0464152	0.121473
	25.9916	0.113078	0.107114	0.115289	0.120423	0.101234	0.0877053		6.10251	1.41016	1.44122	1.3791		27923470	0.0458225	0.120839
	25.992	0.114208	0.113324	0.11362	0.119174	0.0974382	0.0922612		6.17186	1.42661	1.45759	1.39564		28166280	0.0449804	0.119392
	25.9924	0.113547	0.111414	0.104525	0.121772	0.108072	0.103443		6.24121	1.44306	1.47396	1.41216		28409090	0.043935	0.117129
	25.9928	0.114637	0.106544	0.104166	0.128183	0.109159	0.105672		6.31055	1.45951	1.49035	1.42868		28651900	0.0426295	0.114193
	25.9932	0.114314	0.114711	0.105183	0.127234	0.107122	0.102098		6.3799	1.47597	1.50673	1.4452		28894720	0.0411909	0.110911
	25.9936	0.116695	0.111944	0.109963	0.126023	0.114632	0.104231		6.44925	1.49242	1.52313	1.4617		29137530	0.0398024	0.107771
	25.994	0.107734	0.113448	0.107027	0.133099	0.111261	0.115048		6.51859	1.50887	1.53954	1.4782		29380340	0.0386689	0.105444
	25.9944	0.114213	0.107323	0.118621	0.137557	0.109597	0.121938		6.58794	1.52532	1.55595	1.49469		29623150	0.0381034	0.104897
	25.9948	0.116228	0.103715	0.115413	0.143575	0.11223	0.130194		6.65729	1.54177	1.57237	1.51117
	25.9952	0.112326	0.104471	0.122355	0.135626	0.122197	0.12972		6.72663	1.55822	1.5888	1.52764
	25.9956	0.111926	0.10726	0.125952	0.143343	0.107555	0.142094		6.79598	1.57467	1.60523	1.54411
	25.996	0.106514	0.106192	0.124042	0.13661	0.115902	0.144865		6.86533	1.59112	1.62168	1.56057
	25.9964	0.112313	0.104031	0.126455	0.145742	0.114474	0.149454		6.93467	1.60757	1.63813	1.57702
	25.9968	0.108797	0.114352	0.121585	0.149211	0.117587	0.150427		7.00402	1.62402	1.65459	1.59346
	25.9972	0.108314	0.115271	0.128194	0.146414	0.120638	0.154582		7.07337	1.64047	1.67105	1.6099
	25.9976	0.11343	0.11602	0.126588	0.148132	0.118829	0.151523		7.14271	1.65693	1.68753	1.62633
	25.998	0.116287	0.122727	0.131122	0.140336	0.132492	0.148138		7.21206	1.67338	1.70401	1.64275
	25.9984	0.116677	0.128049	0.13883	0.152038	0.143648	0.156471		7.28141	1.68983	1.7205	1.65916
	25.9988	0.113152	0.12961	0.145723	0.141599	0.149039	0.161049		7.35075	1.70628	1.73699	1.67556
	25.9992	0.11825	0.125927	0.147269	0.150772	0.150677	0.154701		7.4201	1.72273	1.7535	1.69196
	25.9996	0.119659	0.131449	0.154785	0.156101	0.157833	0.168786		7.48945	1.73918	1.77001	1.70835
	26	0.121198	0.14314	0.164967	0.159422	0.165081	0.170334		7.55879	1.75563	1.78653	1.72473
	26.0004	0.119441	0.143433	0.165806	0.16267	0.163095	0.174827		7.62814	1.77208	1.80306	1.74111
	26.0008	0.112893	0.130417	0.175543	0.170857	0.161632	0.177269		7.69749	1.78853	1.81959	1.75747
	26.0012	0.111209	0.117725	0.173477	0.179453	0.177779	0.183213		7.76683	1.80498	1.83613	1.77383
	26.0016	0.10263	0.122202	0.16841	0.178901	0.179578	0.184659		7.83618	1.82143	1.85268	1.79019
	26.002	0.0973686	0.117051	0.173269	0.190888	0.185461	0.193542		7.90553	1.83789	1.86924	1.80653
	26.0024	0.0951994	0.111208	0.175843	0.195798	0.188045	0.21003		7.97487	1.85434	1.8858	1.82287
	26.0028	0.0907018	0.114947	0.166477	0.194348	0.191172	0.215551		8.04422	1.87079	1.90237	1.8392
	26.0032	0.087962	0.11188	0.172279	0.198774	0.199085	0.226878		8.11357	1.88724	1.91895	1.85553
	26.0036	0.0853307	0.109972	0.165394	0.204549	0.205323	0.244576		8.18291	1.90369	1.93553	1.87184
	26.004	0.0922281	0.116468	0.166026	0.212769	0.221458	0.246893		8.25226	1.92014	1.95213	1.88815
	26.0044	0.101437	0.108406	0.173992	0.208857	0.22263	0.257091		8.32161	1.93659	1.96872	1.90446
	26.0048	0.10643	0.118714	0.179868	0.219139	0.253927	0.272845		8.39095	1.95304	1.98533	1.92075
	26.0052	0.109982	0.131041	0.186799	0.219539	0.263971	0.280455		8.4603	1.96949	2.00194	1.93705
	26.0056	0.116687	0.136331	0.192491	0.221537	0.281577	0.290381		8.52965	1.98594	2.01856	1.95333
	26.006	0.12307	0.14427	0.201971	0.235068	0.294765	0.297414		8.59899	2.00239	2.03518	1.96961
	26.0064	0.125866	0.155064	0.218117	0.241307	0.30684	0.313753		8.66834	2.01884	2.05181	1.98588
	26.0068	0.122634	0.161381	0.228007	0.25349	0.32097	0.340053		8.73769	2.0353	2.06845	2.00214
	26.0072	0.124856	0.16718	0.237237	0.270125	0.328321	0.351879		8.80704	2.05175	2.08509	2.0184
	26.0076	0.119993	0.176123	0.250231	0.282861	0.344663	0.383756		8.87638	2.0682	2.10174	2.03466
	26.008	0.125354	0.188577	0.256404	0.297593	0.354063	0.399327		8.94573	2.08465	2.11839	2.0509
	26.0084	0.122176	0.190785	0.270676	0.304949	0.376458	0.42199		9.01508	2.1011	2.13505	2.06715
	26.0088	0.123495	0.1928	0.285691	0.320303	0.394752	0.451357		9.08442	2.11755	2.15172	2.08338
	26.0092	0.129573	0.195502	0.30013	0.338288	0.414122	0.474608		9.15377	2.134	2.16839	2.09961
	26.0096	0.122704	0.196912	0.311864	0.360635	0.432366	0.501292		9.22312	2.15045	2.18506	2.11584
	26.01	0.128636	0.18908	0.307016	0.374494	0.4589	0.528459		9.29246	2.1669	2.20175	2.13206
	26.0104	0.122048	0.196071	0.307594	0.389894	0.475121	0.574034		9.36181	2.18335	2.21843	2.14827
	26.0108	0.113142	0.197399	0.324076	0.41142	0.509807	0.606233		9.43116	2.1998	2.23512	2.16448
	26.0112	0.107756	0.206281	0.337896	0.433778	0.535424	0.635093		9.5005	2.21626	2.25182	2.18069
	26.0116	0.104144	0.209368	0.348954	0.46054	0.556444	0.656151		9.56985	2.23271	2.26852	2.19689
	26.012	0.10828	0.214074	0.363689	0.476488	0.573873	0.681138		9.6392	2.24916	2.28523	2.21308
	26.0124	0.106177	0.228321	0.379296	0.497015	0.598171	0.712155		9.70854	2.26561	2.30194	2.22927
	26.0128	0.104462	0.229374	0.394353	0.522521	0.627259	0.732808		9.77789	2.28206	2.31866	2.24546
	26.0132	0.10493	0.23749	0.412108	0.554613	0.653592	0.761305		9.84724	2.29851	2.33538	2.26164
	26.0136	0.104651	0.240789	0.419823	0.570195	0.673746	0.791854		9.91658	2.31496	2.3521	2.27782
	26.014	0.113062	0.257898	0.448056	0.595685	0.716463	0.821956		9.98593	2.33141	2.36883	2.29399
	26.0144	0.117955	0.26463	0.474948	0.611991	0.732634	0.858349		10.0553	2.34786	2.38557	2.31016
	26.0148	0.116088	0.284274	0.488251	0.639476	0.767881	0.893755		10.1246	2.36431	2.4023	2.32632
	26.0152	0.116139	0.302454	0.509128	0.655959	0.790142	0.924767		10.194	2.38076	2.41904	2.34248
	26.0156	0.114698	0.307536	0.522526	0.678894	0.822352	0.978018		10.2633	2.39722	2.43579	2.35864
	26.016	0.119564	0.318382	0.53837	0.697095	0.854071	1.01472		10.3327	2.41367	2.45254	2.37479
	26.0164	0.10811	0.338121	0.553752	0.729106	0.88608	1.06937		10.402	2.43012	2.46929	2.39094
	26.0168	0.111692	0.343679	0.568901	0.75171	0.921546	1.10552		10.4714	2.44657	2.48605	2.40709
	26.0172	0.109895	0.346234	0.580683	0.778811	0.955519	1.14079		10.5407	2.46302	2.50281	2.42323
	26.0176	0.10894	0.359602	0.586621	0.815201	0.978502	1.18375		10.6101	2.47947	2.51957	2.43937
	26.018	0.103692	0.355635	0.60284	0.838473	1.0157	1.22643		10.6794	2.49592	2.53634	2.4555
	26.0184	0.10913	0.37011	0.616266	0.850695	1.05227	1.2626		10.7487	2.51237	2.55311	2.47163
	26.0188	0.11225	0.37533	0.630457	0.888097	1.09531	1.28595		10.8181	2.52882	2.56988	2.48776
	26.0192	0.117495	0.382917	0.631338	0.905492	1.11342	1.33489		10.8874	2.54527	2.58666	2.50389
	26.0196	0.121349	0.392384	0.650779	0.93229	1.14122	1.36455		10.9568	2.56172	2.60344	2.52001
	26.02	0.120781	0.398987	0.6616	0.950297	1.1703	1.39731		11.0261	2.57817	2.62022	2.53613
	26.0204	0.125868	0.409061	0.671725	0.969199	1.20819	1.43515		11.0955	2.59463	2.63701	2.55224
	26.0208	0.120695	0.411729	0.692452	0.989863	1.23029	1.45027		11.1648	2.61108	2.6538	2.56836
	26.0212	0.120578	0.422583	0.700468	1.0018	1.24908	1.47114		11.2342	2.62753	2.67059	2.58447
	26.0216	0.117475	0.431514	0.719063	1.0063	1.26906	1.50317		11.3035	2.64398	2.68738	2.60057
	26.022	0.116659	0.44525	0.730441	1.02221	1.29665	1.52816		11.3729	2.66043	2.70418	2.61668
	26.0224	0.117055	0.456839	0.741974	1.04032	1.30666	1.54162		11.4422	2.67688	2.72098	2.63278
	26.0228	0.109921	0.458662	0.760324	1.04081	1.32339	1.57065		11.5116	2.69333	2.73778	2.64888
	26.0232	0.114382	0.46471	0.783667	1.05623	1.33393	1.58929		11.5809	2.70978	2.75459	2.66498
	26.0236	0.107108	0.465335	0.794154	1.06707	1.34378	1.60757		11.6503	2.72623	2.77139	2.68107
	26.024	0.106171	0.460133	0.800571	1.07464	1.34073	1.60781		11.7196	2.74268	2.7882	2.69716
	26.0244	0.10614	0.460432	0.806446	1.08364	1.34967	1.62037		11.7889	2.75913	2.80502	2.71325
	26.0248	0.111772	0.467335	0.812274	1.08252	1.34268	1.6247		11.8583	2.77559	2.82183	2.72934
	26.0252	0.113534	0.455768	0.811646	1.07686	1.34177	1.62953		11.9276	2.79204	2.83865	2.74543
	26.0256	0.114403	0.449733	0.808392	1.07363	1.32606	1.61557		11.997	2.80849	2.85547	2.76151
	26.026	0.112755	0.44463	0.794871	1.06724	1.33014	1.63911		12.0663	2.82494	2.87229	2.77759
	26.0264	0.114557	0.443512	0.792144	1.0571	1.31222	1.61427		12.1357	2.84139	2.88911	2.79367
	26.0268	0.115894	0.44016	0.776415	1.05407	1.31511	1.60198		12.205	2.85784	2.90593	2.80975
	26.0272	0.117925	0.435446	0.75979	1.03636	1.30489	1.57943		12.2744	2.87429	2.92276	2.82582
	26.0276	0.112501	0.425415	0.736425	1.02299	1.28111	1.55376		12.3437	2.89074	2.93959	2.84189
	26.028	0.111089	0.416322	0.722058	1.0119	1.26554	1.53071		12.4131	2.90719	2.95642	2.85797
	26.0284	0.111674	0.403916	0.709413	1.00479	1.25097	1.49071		12.4824	2.92364	2.97325	2.87403
	26.0288	0.106777	0.40269	0.680021	0.971907	1.22106	1.46983		12.5518	2.94009	2.99009	2.8901
	26.0292	0.104358	0.396884	0.662699	0.964524	1.19412	1.42428		12.6211	2.95655	3.00692	2.90617
	26.0296	0.105902	0.381861	0.637951	0.944243	1.14946	1.37368		12.6905	2.973	3.02376	2.92223
	26.03	0.112101	0.365835	0.618915	0.915825	1.1049	1.32132		12.7598	2.98945	3.0406	2.93829
	26.0304	0.114552	0.353966	0.60166	0.877734	1.05125	1.26311		12.8291	3.0059	3.05744	2.95435
	26.0308	0.116737	0.345332	0.572537	0.8375	1.00152	1.20545		12.8985	3.02235	3.07428	2.97041
	26.0312	0.113468	0.325273	0.540806	0.785668	0.936196	1.143		12.9678	3.0388	3.09113	2.98647
	26.0316	0.111262	0.306316	0.51604	0.75152	0.88888	1.0736		13.0372	3.05525	3.10797	3.00253
	26.032	0.114938	0.301824	0.481987	0.697347	0.818082	1.005		13.1065	3.0717	3.12482	3.01858
	26.0324	0.116122	0.283491	0.459001	0.647177	0.754927	0.923239		13.1759	3.08815	3.14167	3.03463
	26.0328	0.120474	0.255937	0.425618	0.599337	0.688384	0.847283		13.2452	3.1046	3.15852	3.05069
	26.0332	0.115706	0.246081	0.380577	0.535028	0.611816	0.758976		13.3146	3.12105	3.17537	3.06674
	26.0336	0.112023	0.227482	0.336404	0.472015	0.544423	0.66981		13.3839	3.1375	3.19222	3.08279
	26.034	0.118287	0.201075	0.295818	0.400666	0.456921	0.567433		13.4533	3.15396	3.20908	3.09883
	26.0344	0.111199	0.192233	0.253454	0.337549	0.382696	0.471151		13.5226	3.17041	3.22593	3.11488
	26.0348	0.115364	0.17503	0.211374	0.274447	0.298246	0.379177		13.592	3.18686	3.24279	3.13092
	26.0352	0.111373	0.152509	0.155121	0.205601	0.208835	0.270692		13.6613	3.20331	3.25965	3.14697
	26.0356	0.106588	0.148686	0.117124	0.145244	0.122408	0.171675		13.7307	3.21976	3.27651	3.16301
	26.036	0.104043	0.107949	0.0700132	0.0781863	0.0338157	0.0663149		13.8	3.23621	3.29337	3.17905
	26.0364	0.101497	0.0683609	0.0241724	0.00906721	-0.0633474	-0.0545962
	26.0368	0.101699	0.0523033	-0.0253769	-0.0520065	-0.163059	-0.17681
	26.0372	0.0983969	0.021432	-0.0821819	-0.125685	-0.24994	-0.304714
	26.0376	0.099096	-0.00532159	-0.127077	-0.209469	-0.338467	-0.433815
	26.038	0.0975305	-0.0452867	-0.180603	-0.281996	-0.445327	-0.55801
	26.0384	0.104701	-0.0692199	-0.221872	-0.368881	-0.541918	-0.687343
	26.0388	0.103935	-0.0933198	-0.277564	-0.453685	-0.636346	-0.825609
	26.0392	0.10473	-0.121176	-0.337383	-0.541412	-0.735646	-0.962103
	26.0396	0.0965795	-0.155676	-0.384588	-0.610508	-0.830187	-1.09667
	26.04	0.0931109	-0.182674	-0.436987	-0.695968	-0.93979	-1.22516
	26.0404	0.0845381	-0.210272	-0.478522	-0.768188	-1.04537	-1.34335
	26.0408	0.0909757	-0.238135	-0.538511	-0.852328	-1.15714	-1.47608
	26.0412	0.0953743	-0.26176	-0.58517	-0.925301	-1.26699	-1.5915
	26.0416	0.0964038	-0.272265	-0.625059	-0.993399	-1.3665	-1.71428
	26.042	0.0996574	-0.309659	-0.688659	-1.05998	-1.47146	-1.82708
	26.0424	0.0974771	-0.328566	-0.736355	-1.12398	-1.57016	-1.93175
	26.0428	0.108234	-0.344513	-0.77904	-1.19101	-1.65629	-2.03695
	26.0432	0.101995	-0.352242	-0.834467	-1.23917	-1.75092	-2.14736
	26.0436	0.110637	-0.373248	-0.886033	-1.30206	-1.82383	-2.26035
	26.044	0.119388	-0.402141	-0.932436	-1.36783	-1.90354	-2.38025
	26.0444	0.122429	-0.409001	-0.957521	-1.41956	-1.98136	-2.48
	26.0448	0.12331	-0.424225	-0.993075	-1.5041	-2.06015	-2.58069
	26.0452	0.118565	-0.451715	-1.03442	-1.56558	-2.12422	-2.67211
	26.0456	0.123375	-0.46734	-1.06659	-1.61781	-2.19561	-2.76855
	26.046	0.130355	-0.494756	-1.09266	-1.67282	-2.25124	-2.84594
	26.0464	0.127797	-0.507974	-1.11589	-1.72939	-2.30935	-2.91319
	26.0468	0.122743	-0.522093	-1.14036	-1.75955	-2.35839	-2.97993
	26.0472	0.116786	-0.52319	-1.16789	-1.80681	-2.40619	-3.03406
	26.0476	0.111013	-0.535048	-1.18538	-1.84182	-2.44788	-3.07588
	26.048	0.122064	-0.542745	-1.20017	-1.86554	-2.47968	-3.11623
	26.0484	0.11584	-0.566343	-1.21138	-1.87774	-2.50529	-3.15331
	26.0488	0.119628	-0.576608	-1.22263	-1.89389	-2.53356	-3.19144
	26.0492	0.125227	-0.588499	-1.23597	-1.91027	-2.55372	-3.21506
	26.0496	0.120784	-0.593279	-1.23168	-1.92441	-2.5628	-3.23704
	26.05	0.125065	-0.60512	-1.23328	-1.91921	-2.56682	-3.25291
	26.0504	0.123181	-0.604968	-1.23383	-1.92192	-2.56125	-3.25476
	26.0508	0.118767	-0.608841	-1.24137	-1.91295	-2.56298	-3.26023
	26.0512	0.122335	-0.611604	-1.23576	-1.90497	-2.55644	-3.24892
	26.0516	0.124355	-0.602931	-1.23203	-1.89226	-2.5502	-3.22779
	26.052	0.115589	-0.59778	-1.22224	-1.86651	-2.5397	-3.21144
	26.0524	0.115666	-0.578281	-1.20695	-1.83212	-2.50767	-3.1735
	26.0528	0.116775	-0.56265	-1.19225	-1.80823	-2.48615	-3.13689
	26.0532	0.107625	-0.537754	-1.1835	-1.78332	-2.45157	-3.08156
	26.0536	0.101489	-0.532836	-1.16528	-1.7485	-2.41477	-3.03662
	26.054	0.105008	-0.517998	-1.14362	-1.71354	-2.36287	-2.96613
	26.0544	0.0998981	-0.500371	-1.11772	-1.67872	-2.29973	-2.89618
	26.0548	0.09636	-0.481513	-1.0969	-1.65013	-2.23412	-2.8272
	26.0552	0.0940331	-0.472073	-1.06248	-1.59791	-2.17401	-2.74729
	26.0556	0.099001	-0.452442	-1.0323	-1.56134	-2.10526	-2.65202
	26.056	0.0966194	-0.428989	-0.984839	-1.50078	-2.02596	-2.5551
	26.0564	0.0939767	-0.408964	-0.948594	-1.44523	-1.94402	-2.45202
	26.0568	0.0964971	-0.388477	-0.909134	-1.39134	-1.86584	-2.35018
	26.0572	0.0957476	-0.375346	-0.855402	-1.32058	-1.78543	-2.25024
	26.0576	0.0968283	-0.355482	-0.808078	-1.25271	-1.69108	-2.14125
	26.058	0.106066	-0.335191	-0.762203	-1.17882	-1.60311	-2.02816
	26.0584	0.110093	-0.322474	-0.706816	-1.09973	-1.52166	-1.91647
	26.0588	0.112332	-0.289507	-0.660127	-1.03976	-1.43002	-1.81384
	26.0592	0.122549	-0.265272	-0.60822	-0.966869	-1.32869	-1.7063
	26.0596	0.122177	-0.234364	-0.55884	-0.898216	-1.23273	-1.59827
	26.06	0.122271	-0.21899	-0.514684	-0.834016	-1.13846	-1.48397
	26.0604	0.120899	-0.193666	-0.469469	-0.754383	-1.03983	-1.3744
	26.0608	0.115618	-0.171585	-0.429098	-0.697065	-0.935333	-1.25074
	26.0612	0.120855	-0.134046	-0.382237	-0.627948	-0.842164	-1.13659
	26.0616	0.116595	-0.118786	-0.332409	-0.558358	-0.750994	-1.00387
	26.062	0.116598	-0.0934772	-0.280134	-0.474102	-0.659359	-0.872523
	26.0624	0.117971	-0.0629658	-0.231914	-0.402677	-0.561686	-0.739843
	26.0628	0.11201	-0.0418921	-0.177787	-0.321947	-0.469646	-0.616091
	26.0632	0.112528	-0.0176454	-0.131056	-0.247577	-0.376389	-0.499341
	26.0636	0.115579	-0.00278341	-0.076234	-0.175961	-0.282157	-0.373762
	26.064	0.111545	0.02937	-0.0241907	-0.0952677	-0.195482	-0.256486
	26.0644	0.118285	0.0470892	0.0276785	-0.0259161	-0.0981214	-0.125203
	26.0648	0.11694	0.0666004	0.0774377	0.0454303	0.00959846	-0.0167923
	26.0652	0.113457	0.095609	0.120721	0.125402	0.115067	0.0883584
	26.0656	0.124708	0.12279	0.172467	0.194531	0.218227	0.184918
	26.066	0.129012	0.147004	0.218569	0.266697	0.294742	0.296842
	26.0664	0.126681	0.159197	0.261632	0.326186	0.386334	0.391918
	26.0668	0.129689	0.185965	0.296154	0.390733	0.462332	0.47901
	26.0672	0.127222	0.209032	0.335649	0.437519	0.540288	0.571997
	26.0676	0.132927	0.223293	0.365874	0.485413	0.609883	0.669006
	26.068	0.128871	0.249597	0.399929	0.538471	0.657209	0.748597
	26.0684	0.118032	0.2644	0.435945	0.589353	0.709499	0.834208
	26.0688	0.119739	0.281644	0.465887	0.624379	0.762619	0.907455
	26.0692	0.115712	0.305397	0.492673	0.668577	0.815781	0.983139
	26.0696	0.120779	0.313129	0.517638	0.709371	0.865291	1.04175
	26.07	0.115259	0.320036	0.549705	0.746716	0.91528	1.10103
	26.0704	0.110097	0.339209	0.565328	0.781265	0.95448	1.15369
	26.0708	0.101334	0.348094	0.591481	0.825404	1.00292	1.20294
	26.0712	0.102121	0.360273	0.612085	0.85437	1.03698	1.25191
	26.0716	0.101219	0.374885	0.638403	0.892111	1.07704	1.30304
	26.072	0.100232	0.382377	0.664897	0.916219	1.11162	1.35093
	26.0724	0.101261	0.386269	0.684168	0.930764	1.1468	1.36799
	26.0728	0.102325	0.393119	0.696195	0.958218	1.18018	1.39682
	26.0732	0.110672	0.401389	0.70467	0.974558	1.2052	1.42796
	26.0736	0.118389	0.408205	0.711615	0.985991	1.23337	1.44759
	26.074	0.116087	0.411781	0.718651	0.998694	1.24642	1.46727
	26.0744	0.122991	0.416614	0.730349	1.01391	1.26314	1.48401
	26.0748	0.116169	0.41916	0.740007	1.02968	1.27317	1.50669
	26.0752	0.118901	0.417106	0.73838	1.02984	1.28887	1.51526
	26.0756	0.112112	0.43123	0.742211	1.02833	1.30238	1.53439
	26.076	0.107592	0.426267	0.73634	1.03584	1.30279	1.53695
	26.0764	0.105256	0.424045	0.736153	1.04558	1.28488	1.54444
	26.0768	0.0965938	0.425891	0.742532	1.05163	1.27906	1.54966
	26.0772	0.1076	0.436802	0.750644	1.04222	1.28204	1.54433
	26.0776	0.102363	0.431805	0.739014	1.0377	1.26418	1.53227
	26.078	0.109986	0.436322	0.746592	1.01751	1.263	1.53021
	26.0784	0.10025	0.437546	0.744029	1.01237	1.25379	1.51622
	26.0788	0.0981409	0.435353	0.73824	1.00155	1.24242	1.49115
	26.0792	0.101342	0.422048	0.734366	0.980336	1.22605	1.46555
	26.0796	0.0946153	0.424759	0.721585	0.963121	1.21416	1.43682
	26.08	0.101141	0.411187	0.705474	0.94582	1.19791	1.41476
	26.0804	0.0970876	0.404955	0.68842	0.933414	1.1847	1.3806
	26.0808	0.100957	0.400252	0.668144	0.90895	1.15857	1.35783
	26.0812	0.0923648	0.387478	0.650157	0.891222	1.14223	1.33535
	26.0816	0.0990998	0.378835	0.619078	0.873898	1.10817	1.30647
	26.082	0.102191	0.364957	0.602182	0.858375	1.08679	1.28059
	26.0824	0.106834	0.359652	0.583934	0.833347	1.04474	1.25048
	26.0828	0.10938	0.36432	0.55778	0.810265	1.01265	1.21648
	26.0832	0.107089	0.357852	0.542078	0.787242	0.975068	1.17519
	26.0836	0.113871	0.357159	0.523984	0.759803	0.930472	1.14659
	26.084	0.112714	0.352869	0.510903	0.731923	0.894495	1.11025
	26.0844	0.113189	0.333548	0.495542	0.708138	0.875339	1.07617
	26.0848	0.108084	0.327468	0.477649	0.68603	0.837407	1.03155
	26.0852	0.108387	0.314005	0.475865	0.675156	0.807964	0.989376
	26.0856	0.103522	0.307104	0.452706	0.655057	0.773085	0.947104
	26.086	0.105202	0.293122	0.435207	0.623009	0.750983	0.914947
	26.0864	0.10162	0.272038	0.419931	0.60231	0.718501	0.876429
	26.0868	0.0979779	0.259338	0.407701	0.577092	0.688828	0.832275
	26.0872	0.0985873	0.243806	0.389523	0.554424	0.660354	0.782918
	26.0876	0.106308	0.241616	0.36488	0.522361	0.634842	0.745004
	26.088	0.105891	0.212651	0.358471	0.497425	0.599633	0.694748
	26.0884	0.107556	0.212128	0.337688	0.463597	0.566134	0.660391
	26.0888	0.114504	0.202836	0.321046	0.446465	0.5326	0.617515
	26.0892	0.116414	0.197848	0.303154	0.418617	0.50281	0.574876
	26.0896	0.108298	0.195771	0.285672	0.394895	0.467922	0.542757
	26.09	0.106537	0.197597	0.265476	0.369861	0.42744	0.499832
	26.0904	0.100997	0.189435	0.252024	0.342478	0.399974	0.465872
	26.0908	0.112931	0.198567	0.233049	0.318891	0.36751	0.433989
	26.0912	0.110051	0.204212	0.225942	0.299316	0.337584	0.398211
	26.0916	0.106156	0.193833	0.212926	0.284592	0.311762	0.371841
	26.092	0.111008	0.1832	0.207985	0.264066	0.291992	0.344118
	26.0924	0.107748	0.175117	0.198843	0.248401	0.258271	0.329613
	26.0928	0.110706	0.174156	0.186478	0.223119	0.238925	0.311916
	26.0932	0.115233	0.164794	0.172685	0.217583	0.207651	0.28191
	26.0936	0.111839	0.161108	0.163508	0.203714	0.18902	0.262416
	26.094	0.111316	0.148278	0.157485	0.199363	0.172605	0.248055
	26.0944	0.119358	0.139636	0.147736	0.18002	0.161657	0.224731
	26.0948	0.108399	0.1397	0.141699	0.1579	0.146419	0.211588
	26.0952	0.113591	0.133836	0.125051	0.150999	0.130449	0.190989
	26.0956	0.109203	0.133776	0.113427	0.138115	0.121902	0.16081
	26.096	0.0995452	0.125901	0.101402	0.130884	0.106949	0.138108
	26.0964	0.0980014	0.117884	0.101187	0.119119	0.0963973	0.108408
	26.0968	0.0975858	0.113049	0.0969379	0.110635	0.0825888	0.0939217
	26.0972	0.095892	0.108753	0.0988161	0.0945506	0.0830591	0.0765787
	26.0976	0.100437	0.099985	0.100261	0.0969029	0.067234	0.0571831
	26.098	0.10865	0.0933958	0.100806	0.0821362	0.0624352	0.0393096
	26.0984	0.104625	0.0936382	0.088455	0.0653146	0.0530116	0.0323228
	26.0988	0.112874	0.0722106	0.0883693	0.0667152	0.0515926	0.0214637
	26.0992	0.112118	0.0654272	0.0763966	0.0547535	0.0410469	0.0145591
	26.0996	0.111721	0.0702909	0.0771891	0.051995	0.0438635	0.0112712
	26.1	0.115506	0.0592473	0.0755705	0.0400782	0.0324672	0.00453812
	26.1004	0.113864	0.0654576	0.0729998	0.0371644	0.0314827	-0.00106318
	26.1008	0.109491	0.0640319	0.071778	0.0396552	0.0225371	-0.0097912
	26.1012	0.105099	0.0688947	0.0731588	0.0269509	0.00401354	-0.0149246
	26.1016	0.108067	0.0799907	0.072091	0.0305091	-0.00788065	-0.0131723
	26.102	0.104849	0.0902406	0.0776785	0.0283817	-0.0181161	-0.0225923
	26.1024	0.110085	0.0882298	0.0824748	0.0267041	-0.0167056	-0.0335641
	26.1028	0.110124	0.0859487	0.0721754	0.0311797	-0.0223812	-0.0339057
	26.1032	0.111221	0.0875551	0.0687118	0.0422424	-0.0409585	-0.0454136
	26.1036	0.113781	0.0733954	0.0729604	0.0402765	-0.0371927	-0.0330564
	26.104	0.102517	0.0725204	0.0601688	0.0395453	-0.054677	-0.035431
	26.1044	0.107365	0.0662218	0.05096	0.0347276	-0.0553336	-0.0412122
	26.1048	0.113079	0.0613708	0.0584933	0.0264833	-0.0587897	-0.0491236
	26.1052	0.114983	0.0651092	0.0574887	0.0286588	-0.0496507	-0.0543727
	26.1056	0.113606	0.061109	0.0523719	0.0166599	-0.036652	-0.0541521
	26.106	0.10886	0.0534387	0.0511759	0.0111423	-0.030507	-0.0610893
	26.1064	0.107864	0.0733431	0.0464883	0.0105929	-0.0363804	-0.0669763
	26.1068	0.10067	0.0697703	0.0452884	-0.000643068	-0.021735	-0.0662166
	26.1072	0.0985362	0.0653684	0.0418134	0.00904406	-0.0168822	-0.0709037
	26.1076	0.0935543	0.0719581	0.0499661	0.00633272	-0.0238126	-0.0675457
	26.108	0.0888525	0.0564836	0.0520031	0.00527085	-0.0284921	-0.0557252
	26.1084	0.090061	0.061469	0.0541598	-0.00233583	-0.0255578	-0.0585418
	26.1088	0.0927481	0.0577052	0.0501479	0.0215483	-0.0215556	-0.0411156
	26.1092	0.09816	0.0605557	0.0559289	0.0190414	-0.0225962	-0.052093
	26.1096	0.0997006	0.0554806	0.0506738	0.0192408	-0.0296931	-0.049449
	26.11	0.10104	0.0518239	0.0473613	0.0308114	-0.0286049	-0.0401802
	26.1104	0.096746	0.0510052	0.0454095	0.0257098	-0.0295539	-0.0408385
	26.1108	0.0997283	0.0590807	0.0434711	0.0293913	-0.0327898	-0.0484537
	26.1112	0.100977	0.0550168	0.0415492	0.0287658	-0.0326098	-0.046233
	26.1116	0.0975043	0.0520178	0.0368128	0.0232118	-0.0187158	-0.0458919
	26.112	0.104042	0.0564523	0.0408432	0.0219918	-0.0249065	-0.0378537
	26.1124	0.0996558	0.0555139	0.0396623	0.021568	-0.0245481	-0.0420588
	26.1128	0.0974663	0.0507561	0.0438926	0.0172321	-0.0292344	-0.0402254
	26.1132	0.0944015	0.0519122	0.037104	0.0252788	-0.030006	-0.0419444
	26.1136	0.0973983	0.0542228	0.0351558	0.0203602	-0.0265535	-0.0342161
	26.114	0.096959	0.0522287	0.0422294	0.0245705	-0.018756	-0.0298428
	26.1144	0.096519	0.0499335	0.0378577	0.0305544	-0.0187758	-0.0281595
	26.1148	0.0917908	0.0605201	0.0296371	0.0316809	-0.024435	-0.0211088
	26.1152	0.0920253	0.0599931	0.0325135	0.0384751	-0.0175755	-0.0227207
	26.1156	0.0895513	0.0577374	0.0343593	0.038406	-0.0128502	-0.0110619
	26.116	0.0888529	0.0628304	0.0299877	0.0424742	-0.0138655	-0.00821717
	26.1164	0.0918738	0.0622259	0.0335002	0.0453007	-0.00864765	-0.00186006
	26.1168	0.0847038	0.061475	0.0408652	0.0543842	0.00143705	0.00950433
	26.1172	0.0853978	0.0529351	0.034316	0.0530577	0.000596645	0.0130829
	26.1176	0.0872894	0.0543636	0.0435033	0.0500202	0.00110781	0.0128228
	26.118	0.0846507	0.0589969	0.040244	0.0449223	0.00872969	0.0145542
	26.1184	0.0842721	0.0599799	0.0423522	0.0489837	0.00637972	0.0149641
	26.1188	0.080019	0.059449	0.039164	0.0438728	0.00417019	0.0126404
	26.1192	0.081841	0.0609686	0.0415338	0.0426516	-0.00570699	0.0148477
	26.1196	0.0797347	0.0655203	0.0494584	0.039583	-0.00861846	0.0206187
	26.12	0.0788501	0.0681124	0.0553787	0.0391931	-0.0152026	0.0177581
	26.1204	0.0765951	0.067347	0.0527111	0.0427951	-0.00895032	0.0150322
	26.1208	0.0789572	0.0693512	0.0525254	0.0466171	-0.00887368	0.0164677
	26.1212	0.07137	0.0717138	0.0519001	0.0417708	-0.00273995	0.0195683
	26.1216	0.0677474	0.0716199	0.0547565	0.0398412	-0.000408394	0.022983
	26.122	0.0683104	0.0723992	0.0490864	0.0417839	0.00798849	0.0208565
	26.1224	0.0666839	0.0750329	0.0475539	0.0427999	0.0181233	0.0220671
	26.1228	0.0628234	0.0656637	0.0442256	0.0482613	0.0295477	0.0281564
	26.1232	0.0618137	0.0694429	0.0448242	0.0494461	0.0255249	0.0322196
	26.1236	0.0603992	0.0600478	0.0411665	0.0492809	0.0356936	0.0319847
	26.124	0.0559421	0.0570967	0.0460734	0.050629	0.0314362	0.036197
	26.1244	0.0543781	0.0563115	0.0454281	0.0514128	0.035623	0.0317798
	26.1248	0.0511952	0.0519797	0.0472613	0.052404	0.0334447	0.0336537
	26.1252	0.04952	0.0479801	0.0480209	0.0541201	0.0408682	0.0329026
	26.1256	0.0433271	0.0456799	0.043525	0.0508021	0.0380878	0.0293666
	26.126	0.0452772	0.0497829	0.0443618	0.0548663	0.0420216	0.030413
	26.1264	0.0460404	0.0501091	0.043524	0.0497024	0.0429657	0.0262572
	26.1268	0.0440179	0.046796	0.0416546	0.0481582	0.0443074	0.0235049
	26.1272	0.0452619	0.0456695	0.0441614	0.0476499	0.0422097	0.0269214
	26.1276	0.0446336	0.0458648	0.0436214	0.0450411	0.0446242	0.0285047
	26.128	0.0479946	0.0468848	0.04907	0.0401346	0.0399447	0.0295197
	26.1284	0.046519	0.0445587	0.043885	0.0351425	0.0445048	0.0319576
	26.1288	0.0461447	0.049105	0.0411595	0.034364	0.0393509	0.0277414
	26.1292	0.0462707	0.046861	0.037916	0.0338546	0.0376643	0.0318463
	26.1296	0.0439198	0.047983	0.0382281	0.0326359	0.0356687	0.032934
	26.13	0.0411454	0.0425326	0.0397796	0.0369619	0.0348214	0.0333933
	26.1304	0.0397196	0.0405865	0.0375507	0.0329361	0.0278954	0.0335723
	26.1308	0.0378901	0.0349395	0.038571	0.0324245	0.0268117	0.0294873
	26.1312	0.0365353	0.031475	0.0361751	0.0315955	0.025007	0.0310424
	26.1316	0.0353307	0.0297127	0.0346661	0.0292569	0.0206511	0.0305552
	26.132	0.0355674	0.0226486	0.0329506	0.0305289	0.0197675	0.0280272
	26.1324	0.0352472	0.0208776	0.0331242	0.0279614	0.0204992	0.025622
	26.1328	0.0346525	0.0215954	0.0315473	0.0258359	0.020552	0.0296259
	26.1332	0.0321359	0.0202183	0.0303064	0.0240624	0.0218981	0.0269051
	26.1336	0.0304287	0.0231136	0.0290552	0.0253518	0.0202075	0.0252793
	26.134	0.0300167	0.0231485	0.0276259	0.0266	0.0203178	0.0240016
	26.1344	0.0283765	0.0239511	0.0255549	0.0259444	0.020942	0.0237528
	26.1348	0.0264549	0.023673	0.0251208	0.0259519	0.0230339	0.0216356
	26.1352	0.0253927	0.024306	0.0257648	0.0248212	0.018964	0.0206263
	26.1356	0.0237891	0.0233488	0.0242665	0.0248296	0.019233	0.01529
	26.136	0.0226004	0.0224394	0.0231336	0.0248411	0.0192647	0.016506
	26.1364	0.0224473	0.0198553	0.0221922	0.0235743	0.0199246	0.0153894
	26.1368	0.0208283	0.0193946	0.0210903	0.0210317	0.0182705	0.0156459
	26.1372	0.0193151	0.0182084	0.019133	0.0185699	0.0165169	0.0159038
	26.1376	0.0190614	0.0140909	0.0179916	0.0186504	0.0157121	0.0138327
	26.138	0.0174223	0.014136	0.0174905	0.0174706	0.0141225	0.0136324
	26.1384	0.0159136	0.0132414	0.0158371	0.0146673	0.0133213	0.0132397
	26.1388	0.0148229	0.0118518	0.0154953	0.0141823	0.0125605	0.012848
	26.1392	0.0136739	0.0111845	0.0140831	0.0117236	0.01167	0.011668
	26.1396	0.012418	0.0109547	0.0125256	0.01105	0.0097951	0.0117043
	26.14	0.0105829	0.0100055	0.0108196	0.0104944	0.00849601	0.0098915
	26.1404	0.0100654	0.0104889	0.00944483	0.0107834	0.00725294	0.00900078
	26.1408	0.00960719	0.0102964	0.008269	0.0105158	0.00695162	0.00772016
	26.1412	0.00851566	0.0104384	0.00730213	0.00885769	0.00557891	0.00671286
	26.1416	0.0078308	0.0101269	0.00716246	0.00905489	0.00623661	0.00505869
	26.142	0.00815211	0.00886078	0.00603896	0.00809827	0.00586668	0.00470039
	26.1424	0.00690171	0.00711335	0.00586557	0.00702658	0.00560718	0.00380486
	26.1428	0.00631996	0.00637524	0.00532302	0.00594867	0.00535061	0.00379632
	26.1432	0.00560861	0.00539325	0.00513657	0.00536716	0.0050427	0.00360154
	26.1436	0.0050495	0.00437329	0.00466601	0.00377056	0.005141	0.00324194
	26.144	0.00463456	0.00410136	0.0044754	0.00335303	0.00456164	0.00329606
	26.1444	0.00392131	0.00344406	0.00390891	0.00267194	0.0037169	0.00282947
	26.1448	0.00322757	0.00268546	0.00314147	0.00230039	0.00293159	0.00266871
	26.1452	0.00275091	0.00210335	0.00317892	0.00199495	0.0028254	0.00248894
	26.1456	0.00239808	0.00179193	0.00241347	0.00179731	0.00226078	0.00200419
	26.146	0.00199315	0.00133104	0.00216482	0.00167214	0.00173198	0.00172938
	26.1464	0.00154617	0.00122765	0.00188935	0.00140539	0.00150672	0.00149112
	26.1468	0.00130845	0.00107376	0.00164519	0.00116117	0.00104806	0.00108105
	26.1472	0.00100117	0.000975843	0.0012723	0.000987229	0.000794549	0.000796322
	26.1476	0.000778908	0.000703839	0.00101679	0.000785561	0.000477337	0.000477516
	26.148	0.000573179	0.000583276	0.0006723	0.000552393	0.000372308	0.000372494
	26.1484	0.000396855	0.000414791	0.00044058	0.00039963	0.000206314	0.000229163
	26.1488	0.000268807	0.000273387	0.000284531	0.000262429	0.000114007	0.00013883
	26.1492	0.000146754	0.000152414	0.000141924	0.000128883	6.78784e-05	8.25251e-05
	26.1496	6.48392e-05	6.05937e-05	6.64815e-05	6.00337e-05	3.0162e-05	3.33902e-05
	26.15	1.61993e-05	1.37121e-05	1.55593e-05	1.53054e-05	9.05265e-06	8.16227e-06
	26.1504	0	0	0	0	0	0
						26.1504	26.1504

## Sheet: Fig4
	Figure 4b						Shared X-axis	Figure 4c		Figure 4d		Figure 4e		Figure 4f
	Wavelength(nm)	Transmission(dB)(singleRing)	Transmission(dB)(RingArray)				Resonator Position (um)	Measured Dips (nm)	Design wavelengths (nm)	mean(FWHM)(pm)	std(FWHM) (pm)	mean(ER(dB))	std(ER(dB))	Intrinsic Sensitivity (fm/kPa)	Error(Intrinsic Sensitivity) (fm/kPa)
	1579	-1.01752	-1.16294				-285	1582.7	1592.54	16.8684	0.43512	10.9806	0.271158	55.2344	2.12995
	1579	-0.924287	-1.22099				-255	1582.82	1593.42	27.0136	1.75926	5.73642	0.122162	56.3926	7.99063
	1579	-1.00184	-1.2064				-225	1581.85	1594.3	24.9389	1.35094	8.40522	0.19502	90.8143	13.1746
	1579	-0.924287	-1.24296				-195	1583.15	1595.18	26.1303	1.77595	7.90944	0.155471	86.1463	6.81219
	1579	-0.970654	-1.24296				-165	1585.37	1596.06	17.8227	0.466648	8.02785	0.147128	68.4065	5.08361
	1579	-0.893649	-1.25031				-135	1586.23	1596.94	22.7189	1.10293	7.38314	0.132893	58.3366	4.30014
	1579	-0.955143	-1.28724				-105	1587.73	1597.83	16.8693	0.481581	11.6613	0.427542	57.1658	4.67719
	1579.01	-0.893649	-1.28724				-75	1588.53	1598.71	15.2352	0.514354	8.7047	0.167212	65.4873	2.97308
	1579.01	-0.939688	-1.17015				-45	1589.66	1599.59	20.9235	1.0568	8.17488	0.184825	59.757	6.89357
	1579.01	-0.908941	-1.26504				-15	1590.48	1600.47	17.3873	0.667278	11.7158	0.327911	56.8825	4.04134
	1579.01	-0.924287	-1.25031				15	1591.4	1601.35	22.1979	0.731884	6.54878	0.0835711	66.6313	4.26307
	1579.01	-0.848093	-1.3021				45	1592.65	1602.23	21.1165	0.852706	11.5118	0.392621	82.1889	6.03342
	1579.01	-0.833014	-1.24296				75	1593.79	1603.11	17.5649	0.684901	11.5191	0.316352	66.2527	4.2312
	1579.01	-0.970654	-1.27243				105	1594.83	1603.99	19.4888	0.730503	9.73231	0.292655	59.7245	3.45841
	1579.01	-0.833014	-1.29466				135	1595.82	1604.87	17.3369	0.559123	10.5681	0.318061	66.873	6.16303
	1579.01	-0.878411	-1.27983				165	1596.8	1605.75	16.2681	0.703381	12.0621	0.372017	19.7255	3.60371
	1579.01	-0.924287	-1.35451				195	1597.68	1606.63	21.671	1.57595	7.61505	0.141304	57.6868	5.08194
	1579.01	-0.863225	-1.32448				225	1598.42	1607.51	26.4834	1.17429	6.64797	0.15966	61.9176	3.49502
	1579.01	-0.817986	-1.33197				255	1599.36	1608.39	19.0487	1.43958	10.7482	0.30262	62.3021	7.69467
	1579.02	-0.833014	-1.34699				285	1601.38	1609.27	17.537	0.846856	10.0339	0.226946	51.5395	4.07005
	1579.02	-0.878411	-1.34699
	1579.02	-0.863225	-1.38475
	1579.02	-0.833014	-1.33197
	1579.02	-0.788086	-1.34699
	1579.02	-0.743619	-1.36961
	1579.02	-0.817986	-1.39995
	1579.02	-0.758391	-1.36205
	1579.02	-0.80301	-1.42285
	1579.02	-0.743619	-1.35451
	1579.02	-0.833014	-1.39995
	1579.02	-0.788086	-1.42285
	1579.03	-0.641599	-1.46901
	1579.03	-0.773213	-1.42285
	1579.03	-0.699602	-1.40757
	1579.03	-0.788086	-1.44587
	1579.03	-0.743619	-1.46128
	1579.03	-0.670503	-1.49227
	1579.03	-0.728897	-1.46128
	1579.03	-0.758391	-1.47675
	1579.03	-0.699602	-1.46128
	1579.03	-0.656027	-1.4845
	1579.03	-0.728897	-1.50006
	1579.03	-0.728897	-1.46901
	1579.04	-0.728897	-1.47675
	1579.04	-0.743619	-1.4845
	1579.04	-0.670503	-1.46901
	1579.04	-0.728897	-1.50006
	1579.04	-0.685028	-1.50006
	1579.04	-0.728897	-1.56283
	1579.04	-0.758391	-1.59456
	1579.04	-0.728897	-1.53918
	1579.04	-0.743619	-1.52349
	1579.04	-0.714225	-1.52349
	1579.04	-0.728897	-1.52349
	1579.04	-0.699602	-1.53918
	1579.05	-0.699602	-1.50006
	1579.05	-0.699602	-1.54705
	1579.05	-0.685028	-1.57866
	1579.05	-0.714225	-1.61051
	1579.05	-0.788086	-1.55493
	1579.05	-0.714225	-1.65065
	1579.05	-0.714225	-1.60253
	1579.05	-0.714225	-1.57866
	1579.05	-0.758391	-1.56283
	1579.05	-0.699602	-1.56283
	1579.05	-0.80301	-1.62652
	1579.05	-0.714225	-1.61051
	1579.06	-0.728897	-1.63455
	1579.06	-0.743619	-1.54705
	1579.06	-0.641599	-1.63455
	1579.06	-0.773213	-1.5866
	1579.06	-0.699602	-1.60253
	1579.06	-0.743619	-1.51566
	1579.06	-0.758391	-1.57074
	1579.06	-0.743619	-1.61851
	1579.06	-0.817986	-1.57074
	1579.06	-0.817986	-1.5866
	1579.06	-0.80301	-1.57074
	1579.06	-0.80301	-1.63455
	1579.07	-0.788086	-1.57074
	1579.07	-0.80301	-1.55493
	1579.07	-0.80301	-1.57866
	1579.07	-0.758391	-1.55493
	1579.07	-0.817986	-1.57866
	1579.07	-0.893649	-1.57074
	1579.07	-0.863225	-1.52349
	1579.07	-0.878411	-1.60253
	1579.07	-0.863225	-1.61051
	1579.07	-0.863225	-1.55493
	1579.07	-0.939688	-1.55493
	1579.07	-0.955143	-1.53133
	1579.08	-0.955143	-1.49227
	1579.08	-0.863225	-1.51566
	1579.08	-0.970654	-1.55493
	1579.08	-0.955143	-1.43051
	1579.08	-0.924287	-1.53918
	1579.08	-0.970654	-1.51566
	1579.08	-0.893649	-1.51566
	1579.08	-0.970654	-1.51566
	1579.08	-0.924287	-1.51566
	1579.08	-0.970654	-1.43818
	1579.08	-1.0649	-1.44587
	1579.08	-1.00184	-1.39995
	1579.08	-0.98622	-1.4845
	1579.09	-1.04905	-1.44587
	1579.09	-1.04905	-1.46901
	1579.09	-1.12888	-1.43051
	1579.09	-0.98622	-1.37717
	1579.09	-1.03326	-1.50785
	1579.09	-1.01752	-1.37717
	1579.09	-1.04905	-1.44587
	1579.09	-1.08081	-1.39995
	1579.09	-1.12888	-1.32448
	1579.09	-1.1775	-1.42285
	1579.09	-1.21022	-1.43051
	1579.09	-1.12888	-1.43818
	1579.1	-1.12888	-1.35451
	1579.1	-1.1128	-1.37717
	1579.1	-1.14503	-1.37717
	1579.1	-1.16123	-1.30955
	1579.1	-1.1775	-1.33947
	1579.1	-1.19383	-1.3021
	1579.1	-1.19383	-1.34699
	1579.1	-1.12888	-1.29466
	1579.1	-1.22667	-1.37717
	1579.1	-1.19383	-1.36205
	1579.1	-1.24318	-1.28724
	1579.1	-1.24318	-1.35451
	1579.11	-1.22667	-1.2064
	1579.11	-1.25975	-1.30955
	1579.11	-1.27639	-1.23562
	1579.11	-1.27639	-1.19186
	1579.11	-1.27639	-1.23562
	1579.11	-1.21022	-1.23562
	1579.11	-1.36056	-1.28724
	1579.11	-1.25975	-1.2064
	1579.11	-1.24318	-1.19913
	1579.11	-1.3267	-1.24296
	1579.11	-1.37759	-1.22099
	1579.11	-1.30987	-1.17738
	1579.12	-1.3436	-1.15573
	1579.12	-1.3267	-1.26504
	1579.12	-1.41186	-1.27243
	1579.12	-1.24318	-1.2283
	1579.12	-1.36056	-1.16294
	1579.12	-1.30987	-1.10565
	1579.12	-1.41186	-1.2283
	1579.12	-1.41186	-1.19186
	1579.12	-1.36056	-1.1342
	1579.12	-1.37759	-1.16294
	1579.12	-1.46377	-1.1199
	1579.12	-1.42909	-1.14136
	1579.13	-1.44639	-1.17738
	1579.13	-1.3267	-1.04911
	1579.13	-1.37759	-1.05614
	1579.13	-1.48121	-1.06317
	1579.13	-1.44639	-1.1342
	1579.13	-1.39469	-1.11277
	1579.13	-1.36056	-1.09144
	1579.13	-1.42909	-1.1199
	1579.13	-1.46377	-1.04911
	1579.13	-1.49872	-1.07729
	1579.13	-1.42909	-1.07729
	1579.13	-1.36056	-1.02809
	1579.14	-1.44639	-1.06317
	1579.14	-1.41186	-1.1342
	1579.14	-1.41186	-1.04911
	1579.14	-1.39469	-1.06317
	1579.14	-1.5163	-1.04911
	1579.14	-1.37759	-1.00023
	1579.14	-1.42909	-1.02111
	1579.14	-1.48121	-1.01414
	1579.14	-1.48121	-0.979453
	1579.14	-1.42909	-0.979453
	1579.14	-1.49872	-1.01414
	1579.14	-1.3436	-1.02111
	1579.15	-1.3436	-1.03509
	1579.15	-1.39469	-1.08436
	1579.15	-1.48121	-0.979453
	1579.15	-1.37759	-0.850108
	1579.15	-1.46377	-0.938189
	1579.15	-1.3436	-0.986368
	1579.15	-1.42909	-1.02809
	1579.15	-1.3267	-0.979453
	1579.15	-1.42909	-0.979453
	1579.15	-1.41186	-0.972548
	1579.15	-1.44639	-0.938189
	1579.15	-1.30987	-0.958772
	1579.15	-1.39469	-0.897314
	1579.16	-1.39469	-0.938189
	1579.16	-1.3436	-0.917704
	1579.16	-1.39469	-1.00023
	1579.16	-1.3267	-0.986368
	1579.16	-1.39469	-1.01414
	1579.16	-1.3436	-0.924521
	1579.16	-1.36056	-0.917704
	1579.16	-1.3267	-0.938189
	1579.16	-1.3267	-0.883774
	1579.16	-1.39469	-0.917704
	1579.16	-1.39469	-0.93135
	1579.16	-1.2931	-0.945039
	1579.17	-1.37759	-0.958772
	1579.17	-1.21022	-0.910897
	1579.17	-1.22667	-0.917704
	1579.17	-1.36056	-0.897314
	1579.17	-1.21022	-0.890539
	1579.17	-1.24318	-0.897314
	1579.17	-1.3267	-0.938189
	1579.17	-1.19383	-0.897314
	1579.17	-1.19383	-0.917704
	1579.17	-1.30987	-0.938189
	1579.17	-1.19383	-0.93135
	1579.17	-1.12888	-0.890539
	1579.18	-1.21022	-0.93135
	1579.18	-1.22667	-0.93135
	1579.18	-1.1775	-0.93135
	1579.18	-1.21022	-0.958772
	1579.18	-1.19383	-0.924521
	1579.18	-1.1775	-0.965655
	1579.18	-1.14503	-0.924521
	1579.18	-1.24318	-0.917704
	1579.18	-1.1128	-0.87702
	1579.18	-1.12888	-0.958772
	1579.18	-1.14503	-0.9041
	1579.18	-1.16123	-1.01414
	1579.19	-1.12888	-0.993295
	1579.19	-1.14503	-0.917704
	1579.19	-1.08081	-0.979453
	1579.19	-1.0649	-0.958772
	1579.19	-1.0649	-0.93135
	1579.19	-1.03326	-0.917704
	1579.19	-1.04905	-0.9041
	1579.19	-1.04905	-0.945039
	1579.19	-1.00184	-1.04911
	1579.19	-1.08081	-0.979453
	1579.19	-1.04905	-0.938189
	1579.19	-1.00184	-0.972548
	1579.2	-0.939688	-0.979453
	1579.2	-1.0649	-0.945039
	1579.2	-1.0649	-0.958772
	1579.2	-0.98622	-1.00718
	1579.2	-0.955143	-1.03509
	1579.2	-0.939688	-0.979453
	1579.2	-0.939688	-0.972548
	1579.2	-0.863225	-1.00718
	1579.2	-0.970654	-0.979453
	1579.2	-0.970654	-1.04209
	1579.2	-0.908941	-1.02809
	1579.2	-0.893649	-1.06317
	1579.21	-0.893649	-1.11277
	1579.21	-0.924287	-1.00023
	1579.21	-0.970654	-1.03509
	1579.21	-0.788086	-1.04209
	1579.21	-0.893649	-1.06317
	1579.21	-0.939688	-1.07023
	1579.21	-0.908941	-1.03509
	1579.21	-0.863225	-1.09854
	1579.21	-0.80301	-1.14854
	1579.21	-0.833014	-1.10565
	1579.21	-0.788086	-1.09144
	1579.21	-0.833014	-1.1199
	1579.22	-0.817986	-1.15573
	1579.22	-0.863225	-1.15573
	1579.22	-0.788086	-1.19186
	1579.22	-0.773213	-1.16294
	1579.22	-0.833014	-1.14854
	1579.22	-0.817986	-1.11277
	1579.22	-0.758391	-1.14854
	1579.22	-0.833014	-1.15573
	1579.22	-0.833014	-1.16294
	1579.22	-0.80301	-1.2064
	1579.22	-0.773213	-1.18461
	1579.22	-0.714225	-1.23562
	1579.23	-0.758391	-1.18461
	1579.23	-0.743619	-1.17015
	1579.23	-0.773213	-1.19186
	1579.23	-0.758391	-1.18461
	1579.23	-0.743619	-1.27243
	1579.23	-0.788086	-1.29466
	1579.23	-0.714225	-1.30955
	1579.23	-0.714225	-1.3021
	1579.23	-0.699602	-1.33197
	1579.23	-0.699602	-1.25767
	1579.23	-0.817986	-1.32448
	1579.23	-0.699602	-1.24296
	1579.23	-0.714225	-1.31701
	1579.24	-0.80301	-1.34699
	1579.24	-0.685028	-1.35451
	1579.24	-0.670503	-1.33947
	1579.24	-0.758391	-1.35451
	1579.24	-0.788086	-1.28724
	1579.24	-0.758391	-1.35451
	1579.24	-0.758391	-1.34699
	1579.24	-0.743619	-1.36205
	1579.24	-0.773213	-1.47675
	1579.24	-0.685028	-1.36961
	1579.24	-0.773213	-1.45357
	1579.24	-0.758391	-1.42285
	1579.25	-0.80301	-1.38475
	1579.25	-0.758391	-1.38475
	1579.25	-0.758391	-1.42285
	1579.25	-0.728897	-1.46128
	1579.25	-0.788086	-1.44587
	1579.25	-0.728897	-1.45357
	1579.25	-0.699602	-1.4845
	1579.25	-0.714225	-1.46128
	1579.25	-0.714225	-1.47675
	1579.25	-0.773213	-1.42285
	1579.25	-0.656027	-1.42285
	1579.25	-0.728897	-1.49227
	1579.26	-0.714225	-1.53133
	1579.26	-0.670503	-1.46901
	1579.26	-0.699602	-1.47675
	1579.26	-0.714225	-1.40757
	1579.26	-0.80301	-1.45357
	1579.26	-0.743619	-1.46901
	1579.26	-0.743619	-1.56283
	1579.26	-0.743619	-1.47675
	1579.26	-0.788086	-1.49227
	1579.26	-0.743619	-1.55493
	1579.26	-0.714225	-1.4845
	1579.26	-0.848093	-1.49227
	1579.27	-0.743619	-1.56283
	1579.27	-0.80301	-1.54705
	1579.27	-0.817986	-1.54705
	1579.27	-0.848093	-1.53133
	1579.27	-0.788086	-1.53918
	1579.27	-0.848093	-1.45357
	1579.27	-0.773213	-1.47675
	1579.27	-0.788086	-1.45357
	1579.27	-0.878411	-1.51566
	1579.27	-0.80301	-1.47675
	1579.27	-0.848093	-1.52349
	1579.27	-0.758391	-1.50785
	1579.28	-0.817986	-1.50006
	1579.28	-0.833014	-1.54705
	1579.28	-0.80301	-1.45357
	1579.28	-0.848093	-1.46128
	1579.28	-0.908941	-1.49227
	1579.28	-0.863225	-1.54705
	1579.28	-0.848093	-1.50006
	1579.28	-0.924287	-1.49227
	1579.28	-0.939688	-1.4845
	1579.28	-0.939688	-1.53918
	1579.28	-0.970654	-1.5866
	1579.28	-0.878411	-1.53133
	1579.29	-0.908941	-1.51566
	1579.29	-0.893649	-1.57074
	1579.29	-0.863225	-1.53918
	1579.29	-1.01752	-1.57074
	1579.29	-0.939688	-1.50785
	1579.29	-1.00184	-1.46901
	1579.29	-0.98622	-1.4845
	1579.29	-1.0649	-1.46128
	1579.29	-1.00184	-1.42285
	1579.29	-0.98622	-1.44587
	1579.29	-1.01752	-1.44587
	1579.29	-0.970654	-1.46128
	1579.3	-1.00184	-1.4152
	1579.3	-1.01752	-1.38475
	1579.3	-0.970654	-1.4152
	1579.3	-0.98622	-1.35451
	1579.3	-1.01752	-1.34699
	1579.3	-1.0649	-1.46128
	1579.3	-1.1128	-1.42285
	1579.3	-1.04905	-1.4152
	1579.3	-1.0649	-1.46901
	1579.3	-1.16123	-1.38475
	1579.3	-1.16123	-1.35451
	1579.3	-1.09677	-1.39234
	1579.31	-1.1775	-1.39995
	1579.31	-1.08081	-1.38475
	1579.31	-1.09677	-1.33947
	1579.31	-1.09677	-1.39995
	1579.31	-1.1775	-1.33947
	1579.31	-1.1775	-1.37717
	1579.31	-1.19383	-1.36961
	1579.31	-1.14503	-1.35451
	1579.31	-1.19383	-1.36961
	1579.31	-1.14503	-1.24296
	1579.31	-1.24318	-1.23562
	1579.31	-1.14503	-1.25031
	1579.31	-1.24318	-1.27243
	1579.32	-1.22667	-1.32448
	1579.32	-1.21022	-1.24296
	1579.32	-1.24318	-1.30955
	1579.32	-1.24318	-1.27243
	1579.32	-1.1775	-1.19186
	1579.32	-1.25975	-1.22099
	1579.32	-1.24318	-1.24296
	1579.32	-1.25975	-1.19186
	1579.32	-1.27639	-1.21369
	1579.32	-1.2931	-1.17738
	1579.32	-1.2931	-1.18461
	1579.32	-1.25975	-1.17015
	1579.33	-1.3267	-1.11277
	1579.33	-1.27639	-1.08436
	1579.33	-1.36056	-1.1199
	1579.33	-1.27639	-1.17015
	1579.33	-1.41186	-1.16294
	1579.33	-1.3267	-1.1342
	1579.33	-1.36056	-1.10565
	1579.33	-1.36056	-1.09144
	1579.33	-1.37759	-1.10565
	1579.33	-1.44639	-1.09144
	1579.33	-1.3267	-1.02111
	1579.33	-1.37759	-1.06317
	1579.34	-1.3267	-1.06317
	1579.34	-1.42909	-1.04209
	1579.34	-1.41186	-0.986368
	1579.34	-1.48121	-1.07023
	1579.34	-1.39469	-1.04209
	1579.34	-1.39469	-0.972548
	1579.34	-1.37759	-0.938189
	1579.34	-1.41186	-0.993295
	1579.34	-1.42909	-0.93135
	1579.34	-1.42909	-0.979453
	1579.34	-1.39469	-1.03509
	1579.34	-1.42909	-0.945039
	1579.35	-1.48121	-1.01414
	1579.35	-1.39469	-0.986368
	1579.35	-1.44639	-0.945039
	1579.35	-1.49872	-0.958772
	1579.35	-1.44639	-0.917704
	1579.35	-1.48121	-0.93135
	1579.35	-1.36056	-0.938189
	1579.35	-1.44639	-0.938189
	1579.35	-1.44639	-0.945039
	1579.35	-1.42909	-0.9519
	1579.35	-1.41186	-0.85682
	1579.35	-1.48121	-0.897314
	1579.36	-1.48121	-0.870277
	1579.36	-1.39469	-0.870277
	1579.36	-1.36056	-0.87702
	1579.36	-1.44639	-0.863543
	1579.36	-1.41186	-0.897314
	1579.36	-1.37759	-0.843406
	1579.36	-1.41186	-0.870277
	1579.36	-1.41186	-0.890539
	1579.36	-1.42909	-0.87702
	1579.36	-1.42909	-0.8167
	1579.36	-1.3267	-0.823361
	1579.36	-1.46377	-0.883774
	1579.37	-1.48121	-0.81005
	1579.37	-1.36056	-0.883774
	1579.37	-1.39469	-0.850108
	1579.37	-1.46377	-0.843406
	1579.37	-1.41186	-0.890539
	1579.37	-1.3436	-0.85682
	1579.37	-1.3436	-0.863543
	1579.37	-1.37759	-0.796778
	1579.37	-1.41186	-0.8167
	1579.37	-1.39469	-0.850108
	1579.37	-1.3267	-0.85682
	1579.37	-1.37759	-0.85682
	1579.38	-1.41186	-0.830032
	1579.38	-1.36056	-0.830032
	1579.38	-1.3267	-0.85682
	1579.38	-1.3267	-0.843406
	1579.38	-1.3267	-0.823361
	1579.38	-1.3267	-0.836714
	1579.38	-1.37759	-0.8167
	1579.38	-1.36056	-0.776948
	1579.38	-1.3267	-0.843406
	1579.38	-1.27639	-0.870277
	1579.38	-1.3267	-0.863543
	1579.38	-1.3267	-0.890539
	1579.38	-1.2931	-0.850108
	1579.39	-1.25975	-0.883774
	1579.39	-1.27639	-0.890539
	1579.39	-1.25975	-0.87702
	1579.39	-1.24318	-0.9041
	1579.39	-1.21022	-0.897314
	1579.39	-1.25975	-0.863543
	1579.39	-1.30987	-0.87702
	1579.39	-1.24318	-0.924521
	1579.39	-1.19383	-0.9519
	1579.39	-1.22667	-0.9041
	1579.39	-1.25975	-0.93135
	1579.39	-1.19383	-0.897314
	1579.4	-1.22667	-0.93135
	1579.4	-1.14503	-0.9519
	1579.4	-1.24318	-0.910897
	1579.4	-1.08081	-0.897314
	1579.4	-1.1775	-0.972548
	1579.4	-1.22667	-0.965655
	1579.4	-1.19383	-0.972548
	1579.4	-1.1128	-0.979453
[truncated: 31,052 more rows]

## Sheet: Fig5
	Figure 5e: columns -- x coordinates from -285 to 285 pitch 30 um, rows -- time delay from 25 to 30 us																								Figure 5f: columns -- x coordinates from -285 to 285 pitch 30 um, rows -- time delay from 25 to 30 us
[truncated: 12,500 more rows]
[truncated: 120 more columns]
